# Supplementary material for: 2-(Naphthalen-1-yl)-4-(thio­phen-2-yl­methyl­idene)-1,3-oxazol-5(4H)-one
Source: Acta Crystallogr Sect E Struct Rep Online. 2011 May 7;67(Pt 6):o1321–2. doi: 10.1107/S1600536811016151 (PMC3120366; doi:10.1107/S1600536811016151)
Supplement: Supplementary file 1 [file e-67-o1321-sup1.cif]

##############################################################################
#                                                                            #
# This CIF contains the data in a paper accepted for publication in          #
# Acta Crystallographica Section E. It conforms to the requirements of       #
# Notes for Authors for Acta Crystallographica Section E, and has been       #
# peer reviewed under the auspices of the IUCr Commission on Journals.       #
#                                                                            #
# Full details of the Crystallographic Information File format               #
# are given in the paper "The Crystallographic Information File (CIF):       #
# a New Standard Archive File for Crystallography" by S. R. Hall, F. H.      #
# Allen and I. D. Brown [Acta Cryst. (1991), A47, 655-685].                  #
#                                                                            #
# The current version of the core CIF dictionary is obtainable from          #
# ftp://ftp.iucr.org/pub/cif_core.dic.                                       #
#                                                                            #
# Software is freely available for graphical display of the structure(s)     #
# in this CIF. For information consult the CIF software page                 #
# http://www.iucr.org/resources/cif/software.                                #
#                                                                            #
# This file may be used for bona fide research purposes within the           #
# scientific community so long as proper attribution is given to the journal # 
# article from which it was obtained.                                        #
#                                                                            #
##############################################################################
data_I
_audit_creation_method     SHELXL-97
_chemical_name_systematic
;
2-(Naphthalen-1-yl)-4-(thiophen-2-ylmethylidene)-1,3-oxazol-5(4<i>H</i>)-one
;
_chemical_name_common     ?
_chemical_formula_moiety     'C18 H11 N O2 S'
_chemical_formula_sum     'C18 H11 N O2 S'
_chemical_formula_iupac     'C18 H11 N O2 S'
_chemical_formula_weight     305.35
_chemical_melting_point     ?
_symmetry_cell_setting     monoclinic
_symmetry_space_group_name_H-M     'P 21/c'
_symmetry_space_group_name_Hall     '-P 2ybc'
loop_
    _symmetry_equiv_pos_as_xyz
    'x, y, z'
    '-x, y+1/2, -z+1/2'
    '-x, -y, -z'
    'x, -y-1/2, z-1/2'
_cell_length_a     11.1509(3)
_cell_length_b     7.0871(2)
_cell_length_c     35.2592(5)
_cell_angle_alpha     90.00
_cell_angle_beta     97.914(4)
_cell_angle_gamma     90.00
_cell_volume     2759.91(12)
_cell_formula_units_Z     8
_cell_measurement_reflns_used     3188
_cell_measurement_theta_min     2.33
_cell_measurement_theta_max     22.49
_cell_measurement_temperature     294(2)
_exptl_crystal_description     block
_exptl_crystal_colour     orange
_exptl_crystal_size_max     0.35
_exptl_crystal_size_mid     0.22
_exptl_crystal_size_min     0.20
_exptl_crystal_density_diffrn     1.470
_exptl_crystal_density_meas     ?
_exptl_crystal_density_method     'not measured'
_exptl_crystal_F_000     1264
_exptl_absorpt_coefficient_mu     0.241
_exptl_absorpt_correction_type     multi-scan
_exptl_absorpt_process_details     '(SADABS; Bruker, 2005)'
_exptl_absorpt_correction_T_min     0.9205
_exptl_absorpt_correction_T_max     0.9534
_exptl_special_details     ?
_diffrn_ambient_temperature     294(2)
_diffrn_radiation_type     MoK\a
_diffrn_radiation_wavelength     0.71073
_diffrn_radiation_source     'fine-focus sealed tube'
_diffrn_radiation_monochromator     graphite
_diffrn_measurement_device_type     'Bruker Kappa APEXII CCD area-detector'
_diffrn_measurement_method     '\f and \w'
_diffrn_detector_area_resol_mean     ?
_diffrn_reflns_number     25128
_diffrn_reflns_av_R_equivalents     0.0605
_diffrn_reflns_av_sigmaI/netI     0.1000
_diffrn_reflns_theta_min     1.17
_diffrn_reflns_theta_max     28.39
_diffrn_reflns_theta_full     28.39
_diffrn_measured_fraction_theta_max     0.995
_diffrn_measured_fraction_theta_full     0.995
_diffrn_reflns_limit_h_min     -14
_diffrn_reflns_limit_h_max     12
_diffrn_reflns_limit_k_min     -9
_diffrn_reflns_limit_k_max     9
_diffrn_reflns_limit_l_min     -46
_diffrn_reflns_limit_l_max     46
_diffrn_standards_number     ?
_diffrn_standards_interval_count     ?
_diffrn_standards_interval_time     ?
_diffrn_standards_decay_%     ?
_refine_special_details
;
 Refinement of F^2^ against ALL reflections.  The weighted R-factor wR and
 goodness of fit S are based on F^2^, conventional R-factors R are based
 on F, with F set to zero for negative F^2^. The threshold expression of
 F^2^ > 2sigma(F^2^) is used only for calculating R-factors(gt) etc. and is
 not relevant to the choice of reflections for refinement.  R-factors based
 on F^2^ are statistically about twice as large as those based on F, and R-
 factors based on ALL data will be even larger.
;
_reflns_number_total     6899
_reflns_number_gt     3925
_reflns_threshold_expression     I>2\s(I)
_refine_ls_structure_factor_coef     Fsqd
_refine_ls_matrix_type     full
_refine_ls_R_factor_all     0.1198
_refine_ls_R_factor_gt     0.0541
_refine_ls_wR_factor_gt     0.1052
_refine_ls_wR_factor_ref     0.1332
_refine_ls_goodness_of_fit_ref     1.007
_refine_ls_restrained_S_all     1.008
_refine_ls_number_reflns     6899
_refine_ls_number_parameters     405
_refine_ls_number_restraints     2
_refine_ls_hydrogen_treatment     mixed
_refine_ls_weighting_scheme     calc
_refine_ls_weighting_details
         'calc w=1/[\s^2^(Fo^2^)+(0.0482P)^2^+0.9624P] where P=(Fo^2^+2Fc^2^)/3'
_atom_sites_solution_hydrogens     geom
_atom_sites_solution_primary     direct
_atom_sites_solution_secondary     difmap
_refine_ls_shift/su_max     0.001
_refine_ls_shift/su_mean     0.000
_refine_diff_density_max     0.437
_refine_diff_density_min     -0.444
_refine_ls_extinction_method     none
_refine_ls_extinction_coef     ?
loop_
    _atom_type_symbol
    _atom_type_description
    _atom_type_scat_dispersion_real
    _atom_type_scat_dispersion_imag
    _atom_type_scat_source
    'C' 'C' 0.0033 0.0016
                         'International Tables Vol C Tables 4.2.6.8 and 6.1.1.4'
    'H' 'H' 0.0000 0.0000
                         'International Tables Vol C Tables 4.2.6.8 and 6.1.1.4'
    'N' 'N' 0.0061 0.0033
                         'International Tables Vol C Tables 4.2.6.8 and 6.1.1.4'
    'O' 'O' 0.0106 0.0060
                         'International Tables Vol C Tables 4.2.6.8 and 6.1.1.4'
    'S' 'S' 0.1246 0.1234
                         'International Tables Vol C Tables 4.2.6.8 and 6.1.1.4'
_computing_data_collection     'APEX2 (Bruker, 2007)'
_computing_cell_refinement     'SAINT (Bruker, 2007)'
_computing_data_reduction     'SAINT (Bruker, 2007)'
_computing_structure_solution     'SHELXS97 (Sheldrick, 2008)'
_computing_structure_refinement     'SHELXL97 (Sheldrick, 2008)'
_computing_molecular_graphics     'ORTEP-3 for Windows (Farrugia, 1997)'
_computing_publication_material
                                'WinGX (Farrugia, 1999) and PLATON (Spek, 2009)'
loop_
    _atom_site_type_symbol
    _atom_site_label
    _atom_site_fract_x
    _atom_site_fract_y
    _atom_site_fract_z
    _atom_site_U_iso_or_equiv
    _atom_site_adp_type
    _atom_site_calc_flag
    _atom_site_refinement_flags
    _atom_site_occupancy
    _atom_site_symmetry_multiplicity
    _atom_site_disorder_assembly
    _atom_site_disorder_group
    S S1 0.99971(6) 0.92533(10) 0.81233(2) 0.02622(19) Uani d . 1 1 . .
    O O1 0.95294(14) 0.9314(3) 0.66466(5) 0.0240(4) Uani d . 1 1 . .
    O O2 1.15707(16) 0.9326(3) 0.66746(5) 0.0376(5) Uani d . 1 1 . .
    N N1 0.93214(17) 0.9251(3) 0.72760(6) 0.0190(5) Uani d . 1 1 . .
    C C1 0.7483(2) 0.9271(3) 0.67941(7) 0.0196(6) Uani d . 1 1 . .
    C C2 0.6604(2) 0.8757(3) 0.70390(7) 0.0189(6) Uani d . 1 1 . .
    C C3 0.6894(2) 0.8215(3) 0.74272(7) 0.0203(6) Uani d . 1 1 . .
    H H3 0.7697 0.8241 0.7541 0.024 Uiso calc R 1 1 . .
    C C4 0.6018(2) 0.7657(4) 0.76358(8) 0.0238(6) Uani d . 1 1 . .
    H H4 0.6232 0.7300 0.7890 0.029 Uiso calc R 1 1 . .
    C C5 0.4792(2) 0.7611(4) 0.74733(8) 0.0250(6) Uani d . 1 1 . .
    H H5 0.4203 0.7209 0.7618 0.030 Uiso calc R 1 1 . .
    C C6 0.4478(2) 0.8160(4) 0.71037(8) 0.0252(6) Uani d . 1 1 . .
    H H6 0.3666 0.8148 0.6998 0.030 Uiso calc R 1 1 . .
    C C7 0.5358(2) 0.8747(4) 0.68781(8) 0.0222(6) Uani d . 1 1 . .
    C C8 0.5026(2) 0.9324(4) 0.64940(8) 0.0259(6) Uani d . 1 1 . .
    H H8 0.4211 0.9341 0.6391 0.031 Uiso calc R 1 1 . .
    C C9 0.5870(2) 0.9852(4) 0.62716(8) 0.0260(7) Uani d . 1 1 . .
    H H9 0.5632 1.0256 0.6022 0.031 Uiso calc R 1 1 . .
    C C10 0.7102(2) 0.9788(4) 0.64199(8) 0.0234(6) Uani d . 1 1 . .
    H H10 0.7675 1.0102 0.6262 0.028 Uiso calc R 1 1 . .
    C C11 0.8774(2) 0.9272(3) 0.69294(7) 0.0200(6) Uani d . 1 1 . .
    C C12 1.0706(2) 0.9308(4) 0.68424(8) 0.0255(6) Uani d . 1 1 . .
    C C13 1.0557(2) 0.9265(4) 0.72456(7) 0.0205(6) Uani d . 1 1 . .
    C C14 1.1464(2) 0.9264(4) 0.75406(8) 0.0217(6) Uani d D 1 1 . .
    H H14 1.2267(16) 0.931(4) 0.7486(7) 0.031(8) Uiso d D 1 1 . .
    C C15 1.1363(2) 0.9271(4) 0.79395(7) 0.0202(6) Uani d . 1 1 . .
    C C16 1.2332(2) 0.9287(4) 0.82323(7) 0.0249(6) Uani d . 1 1 . .
    H H16 1.3139 0.9308 0.8193 0.030 Uiso calc R 1 1 . .
    C C17 1.1949(2) 0.9268(4) 0.85972(8) 0.0285(7) Uani d . 1 1 . .
    H H17 1.2478 0.9270 0.8825 0.034 Uiso calc R 1 1 . .
    C C18 1.0734(2) 0.9248(4) 0.85800(8) 0.0272(7) Uani d . 1 1 . .
    H H18 1.0337 0.9233 0.8796 0.033 Uiso calc R 1 1 . .
    S S1' 0.77988(6) 0.09732(10) 0.902561(19) 0.02376(18) Uani d . 1 1 . .
    O O1' 0.83801(14) 0.2656(2) 1.04723(5) 0.0204(4) Uani d . 1 1 . .
    O O2' 0.63925(15) 0.2045(3) 1.04855(5) 0.0264(5) Uani d . 1 1 . .
    N N1' 0.85670(17) 0.2013(3) 0.98541(6) 0.0169(5) Uani d . 1 1 . .
    C C1' 1.0382(2) 0.3041(3) 1.02992(7) 0.0175(6) Uani d . 1 1 . .
    C C2' 1.1273(2) 0.2914(3) 1.00435(7) 0.0155(5) Uani d . 1 1 . .
    C C3' 1.1032(2) 0.2400(4) 0.96522(7) 0.0195(6) Uani d . 1 1 . .
    H H3' 1.0246 0.2082 0.9547 0.023 Uiso calc R 1 1 . .
    C C4' 1.1931(2) 0.2364(4) 0.94265(8) 0.0220(6) Uani d . 1 1 . .
    H H4' 1.1744 0.2048 0.9169 0.026 Uiso calc R 1 1 . .
    C C5' 1.3133(2) 0.2796(4) 0.95750(8) 0.0224(6) Uani d . 1 1 . .
    H H5' 1.3739 0.2740 0.9419 0.027 Uiso calc R 1 1 . .
    C C6' 1.3403(2) 0.3296(4) 0.99488(8) 0.0226(6) Uani d . 1 1 . .
    H H6' 1.4200 0.3575 1.0047 0.027 Uiso calc R 1 1 . .
    C C7' 1.2499(2) 0.3402(3) 1.01921(7) 0.0175(6) Uani d . 1 1 . .
    C C8' 1.2781(2) 0.3959(3) 1.05784(7) 0.0216(6) Uani d . 1 1 . .
    H H8' 1.3580 0.4243 1.0675 0.026 Uiso calc R 1 1 . .
    C C9' 1.1912(2) 0.4091(3) 1.08129(7) 0.0218(6) Uani d . 1 1 . .
    H H9' 1.2114 0.4485 1.1065 0.026 Uiso calc R 1 1 . .
    C C10' 1.0716(2) 0.3634(3) 1.06731(7) 0.0208(6) Uani d . 1 1 . .
    H H10' 1.0128 0.3730 1.0835 0.025 Uiso calc R 1 1 . .
    C C11' 0.9113(2) 0.2551(3) 1.01834(7) 0.0177(6) Uani d . 1 1 . .
    C C12' 0.7230(2) 0.2106(3) 1.03059(7) 0.0197(6) Uani d . 1 1 . .
    C C13' 0.7361(2) 0.1687(3) 0.99081(7) 0.0175(6) Uani d . 1 1 . .
    C C14' 0.6466(2) 0.1050(3) 0.96414(8) 0.0182(6) Uani d D 1 1 . .
    H H14' 0.5738(16) 0.084(3) 0.9725(6) 0.019(7) Uiso d D 1 1 . .
    C C15' 0.6534(2) 0.0608(3) 0.92518(7) 0.0181(6) Uani d . 1 1 . .
    C C16' 0.5598(2) -0.0199(4) 0.89970(7) 0.0200(6) Uani d . 1 1 . .
    H H16' 0.4840 -0.0495 0.9062 0.024 Uiso calc R 1 1 . .
    C C17' 0.5937(2) -0.0509(4) 0.86334(8) 0.0256(6) Uani d . 1 1 . .
    H H17' 0.5430 -0.1050 0.8431 0.031 Uiso calc R 1 1 . .
    C C18' 0.7089(2) 0.0068(4) 0.86086(8) 0.0256(6) Uani d . 1 1 . .
    H H18' 0.7448 -0.0024 0.8386 0.031 Uiso calc R 1 1 . .
loop_
    _atom_site_aniso_label
    _atom_site_aniso_U_11
    _atom_site_aniso_U_22
    _atom_site_aniso_U_33
    _atom_site_aniso_U_12
    _atom_site_aniso_U_13
    _atom_site_aniso_U_23
    S1 0.0254(4) 0.0327(4) 0.0211(4) -0.0023(3) 0.0051(3) -0.0003(3)
    O1 0.0216(9) 0.0343(11) 0.0166(10) 0.0025(8) 0.0043(8) 0.0011(9)
    O2 0.0263(10) 0.0643(15) 0.0240(12) 0.0058(10) 0.0098(9) 0.0037(11)
    N1 0.0182(11) 0.0220(12) 0.0169(12) 0.0003(10) 0.0023(9) 0.0003(10)
    C1 0.0244(13) 0.0154(13) 0.0189(14) 0.0006(11) 0.0026(11) -0.0023(12)
    C2 0.0212(13) 0.0147(13) 0.0200(15) 0.0007(11) -0.0003(11) -0.0037(11)
    C3 0.0203(13) 0.0204(14) 0.0201(15) 0.0013(12) 0.0020(11) -0.0012(12)
    C4 0.0264(15) 0.0210(15) 0.0239(16) 0.0002(12) 0.0028(12) 0.0013(12)
    C5 0.0236(14) 0.0215(15) 0.0312(18) 0.0002(12) 0.0083(12) -0.0008(13)
    C6 0.0188(13) 0.0233(15) 0.0329(17) -0.0008(12) 0.0013(12) -0.0044(13)
    C7 0.0253(14) 0.0173(14) 0.0228(15) 0.0019(12) -0.0018(12) -0.0036(12)
    C8 0.0221(14) 0.0262(16) 0.0270(16) 0.0045(12) -0.0050(12) -0.0037(13)
    C9 0.0318(16) 0.0273(16) 0.0166(15) 0.0045(13) -0.0046(12) 0.0015(12)
    C10 0.0273(15) 0.0232(15) 0.0198(15) 0.0016(12) 0.0034(12) -0.0027(12)
    C11 0.0232(13) 0.0160(14) 0.0214(15) 0.0019(12) 0.0056(11) 0.0013(12)
    C12 0.0232(14) 0.0280(16) 0.0251(16) 0.0020(13) 0.0026(12) 0.0011(13)
    C13 0.0199(13) 0.0211(14) 0.0213(15) 0.0011(12) 0.0053(11) 0.0016(12)
    C14 0.0203(14) 0.0205(15) 0.0249(16) -0.0007(12) 0.0051(12) 0.0010(12)
    C15 0.0200(13) 0.0196(14) 0.0215(15) -0.0013(12) 0.0044(11) 0.0009(12)
    C16 0.0332(15) 0.0194(14) 0.0216(16) 0.0021(13) 0.0019(12) -0.0039(13)
    C17 0.0339(16) 0.0276(16) 0.0214(16) 0.0029(13) -0.0055(12) -0.0013(13)
    C18 0.0335(16) 0.0315(17) 0.0169(15) -0.0015(14) 0.0044(12) 0.0012(13)
    S1' 0.0223(3) 0.0278(4) 0.0218(4) -0.0035(3) 0.0053(3) -0.0007(3)
    O1' 0.0207(9) 0.0254(10) 0.0156(10) -0.0007(8) 0.0042(7) -0.0004(8)
    O2' 0.0241(10) 0.0336(12) 0.0228(11) 0.0001(9) 0.0085(8) 0.0013(9)
    N1' 0.0168(10) 0.0155(11) 0.0184(12) 0.0010(9) 0.0028(9) 0.0007(9)
    C1' 0.0202(13) 0.0121(13) 0.0204(14) 0.0011(11) 0.0035(11) 0.0004(11)
    C2' 0.0180(12) 0.0099(12) 0.0185(14) 0.0037(10) 0.0022(10) 0.0016(11)
    C3' 0.0206(13) 0.0193(14) 0.0184(15) -0.0004(11) 0.0018(11) -0.0013(11)
    C4' 0.0275(15) 0.0215(15) 0.0173(14) 0.0012(12) 0.0039(11) -0.0008(12)
    C5' 0.0213(14) 0.0225(15) 0.0254(16) 0.0013(12) 0.0101(12) 0.0023(12)
    C6' 0.0193(13) 0.0189(14) 0.0300(17) 0.0012(12) 0.0052(12) 0.0029(13)
    C7' 0.0189(13) 0.0108(13) 0.0221(15) 0.0009(11) 0.0005(11) 0.0037(11)
    C8' 0.0220(13) 0.0180(14) 0.0231(15) -0.0022(11) -0.0031(11) 0.0021(12)
    C9' 0.0288(14) 0.0189(14) 0.0162(14) 0.0007(12) -0.0018(11) -0.0020(12)
    C10' 0.0255(14) 0.0177(14) 0.0201(15) 0.0011(12) 0.0066(11) 0.0010(12)
    C11' 0.0249(14) 0.0144(13) 0.0149(14) 0.0036(11) 0.0069(11) 0.0017(11)
    C12' 0.0186(13) 0.0172(14) 0.0232(15) 0.0024(12) 0.0030(11) 0.0037(12)
    C13' 0.0183(13) 0.0166(13) 0.0181(14) 0.0048(11) 0.0040(10) 0.0023(11)
    C14' 0.0133(12) 0.0191(14) 0.0231(15) 0.0015(11) 0.0054(11) 0.0034(12)
    C15' 0.0174(12) 0.0173(13) 0.0200(15) 0.0018(11) 0.0036(11) 0.0053(12)
    C16' 0.0192(13) 0.0203(14) 0.0207(15) 0.0021(11) 0.0040(11) 0.0021(12)
    C17' 0.0204(14) 0.0294(16) 0.0251(16) -0.0003(12) -0.0038(11) -0.0015(13)
    C18' 0.0292(15) 0.0331(16) 0.0149(15) 0.0064(13) 0.0048(12) 0.0021(12)
_geom_special_details
;
 All esds (except the esd in the dihedral angle between two l.s. planes)
 are estimated using the full covariance matrix.  The cell esds are taken
 into account individually in the estimation of esds in distances, angles
 and torsion angles; correlations between esds in cell parameters are only
 used when they are defined by crystal symmetry.  An approximate (isotropic)
 treatment of cell esds is used for estimating esds involving l.s. planes.
;
loop_
    _geom_bond_atom_site_label_1
    _geom_bond_atom_site_label_2
    _geom_bond_site_symmetry_2
    _geom_bond_distance
    _geom_bond_publ_flag
    S1 C15 . 1.735(3) ?
    S1 C18 . 1.704(3) ?
    O1 C11 . 1.391(3) ?
    O1 C12 . 1.396(3) ?
    O2 C12 . 1.199(3) ?
    N1 C11 . 1.289(3) ?
    N1 C13 . 1.397(3) ?
    C1 C10 . 1.379(3) ?
    C1 C11 . 1.453(3) ?
    C2 C1 . 1.440(3) ?
    C2 C3 . 1.415(3) ?
    C2 C7 . 1.427(3) ?
    C3 H3 . 0.9300 ?
    C4 C3 . 1.361(3) ?
    C4 H4 . 0.9300 ?
    C5 C4 . 1.407(3) ?
    C5 C6 . 1.359(4) ?
    C5 H5 . 0.9300 ?
    C6 C7 . 1.408(4) ?
    C6 H6 . 0.9300 ?
    C8 C7 . 1.414(4) ?
    C8 C9 . 1.358(4) ?
    C8 H8 . 0.9300 ?
    C9 C10 . 1.401(3) ?
    C9 H9 . 0.9300 ?
    C10 H10 . 0.9300 ?
    C13 C12 . 1.454(4) ?
    C14 C13 . 1.347(3) ?
    C14 H14 . 0.942(16) ?
    C15 C14 . 1.426(4) ?
    C15 C16 . 1.388(3) ?
    C16 H16 . 0.9300 ?
    C17 C16 . 1.410(4) ?
    C17 H17 . 0.9300 ?
    C18 C17 . 1.348(3) ?
    C18 H18 . 0.9300 ?
    S1' C15' . 1.732(2) ?
    S1' C18' . 1.697(3) ?
    O1' C11' . 1.393(3) ?
    O1' C12' . 1.391(3) ?
    O2' C12' . 1.199(3) ?
    N1' C11' . 1.292(3) ?
    N1' C13' . 1.403(3) ?
    C1' C10' . 1.385(3) ?
    C2' C1' . 1.434(3) ?
    C3' C2' . 1.417(3) ?
    C3' C4' . 1.363(3) ?
    C3' H3' . 0.9300 ?
    C4' H4' . 0.9300 ?
    C5' C4' . 1.404(3) ?
    C5' C6' . 1.358(3) ?
    C5' H5' . 0.9300 ?
    C6' H6' . 0.9300 ?
    C7' C2' . 1.437(3) ?
    C7' C6' . 1.412(3) ?
    C8' C7' . 1.412(3) ?
    C8' C9' . 1.361(3) ?
    C8' H8' . 0.9300 ?
    C9' C10' . 1.394(3) ?
    C9' H9' . 0.9300 ?
    C10' H10' . 0.9300 ?
    C11' C1' . 1.459(3) ?
    C13' C14' . 1.351(3) ?
    C13' C12' . 1.460(3) ?
    C14' H14' . 0.913(16) ?
    C15' C14' . 1.421(3) ?
    C15' C16' . 1.402(3) ?
    C16' C17' . 1.403(4) ?
    C16' H16' . 0.9300 ?
    C17' H17' . 0.9300 ?
    C18' C17' . 1.362(3) ?
    C18' H18' . 0.9300 ?
loop_
    _geom_angle_atom_site_label_1
    _geom_angle_atom_site_label_2
    _geom_angle_atom_site_label_3
    _geom_angle_site_symmetry_1
    _geom_angle_site_symmetry_3
    _geom_angle
    _geom_angle_publ_flag
    C18 S1 C15 . . 91.12(13) ?
    C11 O1 C12 . . 105.42(19) ?
    C11 N1 C13 . . 105.7(2) ?
    C2 C1 C11 . . 122.0(2) ?
    C10 C1 C2 . . 119.7(2) ?
    C10 C1 C11 . . 118.4(2) ?
    C3 C2 C1 . . 124.4(2) ?
    C3 C2 C7 . . 117.6(2) ?
    C7 C2 C1 . . 118.0(2) ?
    C2 C3 H3 . . 119.5 ?
    C4 C3 C2 . . 121.1(2) ?
    C4 C3 H3 . . 119.5 ?
    C3 C4 C5 . . 121.1(3) ?
    C3 C4 H4 . . 119.5 ?
    C5 C4 H4 . . 119.5 ?
    C4 C5 H5 . . 120.3 ?
    C6 C5 C4 . . 119.5(3) ?
    C6 C5 H5 . . 120.3 ?
    C5 C6 C7 . . 121.2(2) ?
    C5 C6 H6 . . 119.4 ?
    C7 C6 H6 . . 119.4 ?
    C6 C7 C2 . . 119.5(2) ?
    C6 C7 C8 . . 121.0(2) ?
    C8 C7 C2 . . 119.4(2) ?
    C7 C8 H8 . . 119.3 ?
    C9 C8 C7 . . 121.5(2) ?
    C9 C8 H8 . . 119.3 ?
    C8 C9 C10 . . 119.8(3) ?
    C8 C9 H9 . . 120.1 ?
    C10 C9 H9 . . 120.1 ?
    C1 C10 C9 . . 121.5(3) ?
    C1 C10 H10 . . 119.2 ?
    C9 C10 H10 . . 119.2 ?
    O1 C11 C1 . . 115.8(2) ?
    N1 C11 O1 . . 115.2(2) ?
    N1 C11 C1 . . 129.0(2) ?
    O1 C12 C13 . . 104.9(2) ?
    O2 C12 O1 . . 121.4(2) ?
    O2 C12 C13 . . 133.7(2) ?
    N1 C13 C12 . . 108.8(2) ?
    C14 C13 N1 . . 125.8(2) ?
    C14 C13 C12 . . 125.5(2) ?
    C13 C14 C15 . . 127.5(2) ?
    C13 C14 H14 . . 118.3(16) ?
    C15 C14 H14 . . 114.2(16) ?
    C14 C15 S1 . . 124.13(19) ?
    C16 C15 S1 . . 110.8(2) ?
    C16 C15 C14 . . 125.0(2) ?
    C15 C16 C17 . . 112.1(2) ?
    C15 C16 H16 . . 124.0 ?
    C17 C16 H16 . . 124.0 ?
    C16 C17 H17 . . 123.6 ?
    C18 C17 C16 . . 112.8(2) ?
    C18 C17 H17 . . 123.6 ?
    S1 C18 H18 . . 123.4 ?
    C17 C18 S1 . . 113.1(2) ?
    C17 C18 H18 . . 123.4 ?
    C18' S1' C15' . . 91.74(13) ?
    C12' O1' C11' . . 106.03(19) ?
    C11' N1' C13' . . 105.6(2) ?
    C2' C1' C11' . . 122.6(2) ?
    C10' C1' C2' . . 119.9(2) ?
    C10' C1' C11' . . 117.5(2) ?
    C1' C2' C7' . . 117.6(2) ?
    C3' C2' C1' . . 125.0(2) ?
    C3' C2' C7' . . 117.4(2) ?
    C2' C3' H3' . . 119.4 ?
    C4' C3' C2' . . 121.1(2) ?
    C4' C3' H3' . . 119.4 ?
    C3' C4' C5' . . 121.3(2) ?
    C3' C4' H4' . . 119.4 ?
    C5' C4' H4' . . 119.4 ?
    C4' C5' H5' . . 120.3 ?
    C6' C5' C4' . . 119.4(2) ?
    C6' C5' H5' . . 120.3 ?
    C5' C6' C7' . . 121.5(2) ?
    C5' C6' H6' . . 119.3 ?
    C7' C6' H6' . . 119.3 ?
    C6' C7' C2' . . 119.2(2) ?
    C8' C7' C2' . . 119.6(2) ?
    C8' C7' C6' . . 121.2(2) ?
    C7' C8' H8' . . 119.3 ?
    C9' C8' C7' . . 121.5(2) ?
    C9' C8' H8' . . 119.3 ?
    C8' C9' C10' . . 119.7(2) ?
    C8' C9' H9' . . 120.1 ?
    C10' C9' H9' . . 120.1 ?
    C1' C10' C9' . . 121.7(2) ?
    C1' C10' H10' . . 119.1 ?
    C9' C10' H10' . . 119.1 ?
    O1' C11' C1' . . 115.2(2) ?
    N1' C11' O1' . . 114.9(2) ?
    N1' C11' C1' . . 129.8(2) ?
    O1' C12' C13' . . 104.7(2) ?
    O2' C12' O1' . . 121.8(2) ?
    O2' C12' C13' . . 133.5(2) ?
    N1' C13' C12' . . 108.8(2) ?
    C14' C13' N1' . . 126.2(2) ?
    C14' C13' C12' . . 125.0(2) ?
    C13' C14' C15' . . 127.8(2) ?
    C13' C14' H14' . . 115.7(15) ?
    C15' C14' H14' . . 116.5(15) ?
    C14' C15' S1' . . 124.58(19) ?
    C16' C15' S1' . . 110.32(19) ?
    C16' C15' C14' . . 125.1(2) ?
    C15' C16' C17' . . 112.3(2) ?
    C15' C16' H16' . . 123.9 ?
    C17' C16' H16' . . 123.9 ?
    C16' C17' H17' . . 123.6 ?
    C18' C17' C16' . . 112.8(2) ?
    C18' C17' H17' . . 123.6 ?
    S1' C18' H18' . . 123.5 ?
    C17' C18' S1' . . 112.9(2) ?
    C17' C18' H18' . . 123.5 ?
loop_
    _geom_torsion_atom_site_label_1
    _geom_torsion_atom_site_label_2
    _geom_torsion_atom_site_label_3
    _geom_torsion_atom_site_label_4
    _geom_torsion_site_symmetry_1
    _geom_torsion_site_symmetry_2
    _geom_torsion_site_symmetry_3
    _geom_torsion_site_symmetry_4
    _geom_torsion
    _geom_torsion_publ_flag
    C15 S1 C18 C17 . . . . 0.3(2) ?
    C18 S1 C15 C14 . . . . 179.3(2) ?
    C18 S1 C15 C16 . . . . -0.5(2) ?
    C12 O1 C11 N1 . . . . 0.3(3) ?
    C12 O1 C11 C1 . . . . 180.0(2) ?
    C11 O1 C12 O2 . . . . 179.5(3) ?
    C11 O1 C12 C13 . . . . -0.1(3) ?
    C13 N1 C11 O1 . . . . -0.4(3) ?
    C13 N1 C11 C1 . . . . -180.0(2) ?
    C11 N1 C13 C12 . . . . 0.3(3) ?
    C11 N1 C13 C14 . . . . 179.5(3) ?
    C2 C1 C10 C9 . . . . 0.8(4) ?
    C11 C1 C10 C9 . . . . -178.8(2) ?
    C2 C1 C11 O1 . . . . 164.0(2) ?
    C2 C1 C11 N1 . . . . -16.4(4) ?
    C10 C1 C11 O1 . . . . -16.3(3) ?
    C10 C1 C11 N1 . . . . 163.3(3) ?
    C3 C2 C1 C10 . . . . -179.6(2) ?
    C3 C2 C1 C11 . . . . 0.1(4) ?
    C7 C2 C1 C10 . . . . 2.0(4) ?
    C7 C2 C1 C11 . . . . -178.3(2) ?
    C1 C2 C3 C4 . . . . -176.7(2) ?
    C7 C2 C3 C4 . . . . 1.7(4) ?
    C1 C2 C7 C6 . . . . 176.8(2) ?
    C1 C2 C7 C8 . . . . -3.1(4) ?
    C3 C2 C7 C6 . . . . -1.7(4) ?
    C3 C2 C7 C8 . . . . 178.4(2) ?
    C5 C4 C3 C2 . . . . -0.4(4) ?
    C6 C5 C4 C3 . . . . -1.0(4) ?
    C4 C5 C6 C7 . . . . 1.0(4) ?
    C5 C6 C7 C2 . . . . 0.3(4) ?
    C5 C6 C7 C8 . . . . -179.8(3) ?
    C9 C8 C7 C2 . . . . 1.4(4) ?
    C9 C8 C7 C6 . . . . -178.5(3) ?
    C7 C8 C9 C10 . . . . 1.5(4) ?
    C8 C9 C10 C1 . . . . -2.7(4) ?
    N1 C13 C12 O1 . . . . -0.1(3) ?
    N1 C13 C12 O2 . . . . -179.6(3) ?
    C14 C13 C12 O1 . . . . -179.3(3) ?
    C14 C13 C12 O2 . . . . 1.1(5) ?
    C15 C14 C13 N1 . . . . -0.9(5) ?
    C15 C14 C13 C12 . . . . 178.3(3) ?
    S1 C15 C14 C13 . . . . 0.9(4) ?
    C16 C15 C14 C13 . . . . -179.4(3) ?
    S1 C15 C16 C17 . . . . 0.5(3) ?
    C14 C15 C16 C17 . . . . -179.3(3) ?
    C18 C17 C16 C15 . . . . -0.3(3) ?
    S1 C18 C17 C16 . . . . -0.1(3) ?
    C18' S1' C15' C14' . . . . 179.3(2) ?
    C18' S1' C15' C16' . . . . -0.2(2) ?
    C15' S1' C18' C17' . . . . -0.3(2) ?
    C12' O1' C11' N1' . . . . 0.4(3) ?
    C12' O1' C11' C1' . . . . -178.9(2) ?
    C11' O1' C12' O2' . . . . 179.7(2) ?
    C11' O1' C12' C13' . . . . 0.0(2) ?
    C13' N1' C11' O1' . . . . -0.6(3) ?
    C13' N1' C11' C1' . . . . 178.5(2) ?
    C11' N1' C13' C12' . . . . 0.6(3) ?
    C11' N1' C13' C14' . . . . -178.0(2) ?
    C2' C1' C10' C9' . . . . -1.0(4) ?
    C11' C1' C10' C9' . . . . 178.5(2) ?
    C3' C2' C1' C10' . . . . -177.3(2) ?
    C3' C2' C1' C11' . . . . 3.2(4) ?
    C7' C2' C1' C10' . . . . 0.6(3) ?
    C7' C2' C1' C11' . . . . -178.9(2) ?
    C4' C3' C2' C1' . . . . 178.2(2) ?
    C4' C3' C2' C7' . . . . 0.2(4) ?
    C2' C3' C4' C5' . . . . 1.4(4) ?
    C6' C5' C4' C3' . . . . -1.3(4) ?
    C4' C5' C6' C7' . . . . -0.3(4) ?
    C6' C7' C2' C1' . . . . -179.9(2) ?
    C6' C7' C2' C3' . . . . -1.8(3) ?
    C8' C7' C2' C1' . . . . 0.6(3) ?
    C8' C7' C2' C3' . . . . 178.8(2) ?
    C2' C7' C6' C5' . . . . 1.9(4) ?
    C8' C7' C6' C5' . . . . -178.7(2) ?
    C9' C8' C7' C2' . . . . -1.6(4) ?
    C9' C8' C7' C6' . . . . 179.0(2) ?
    C7' C8' C9' C10' . . . . 1.2(4) ?
    C8' C9' C10' C1' . . . . 0.1(4) ?
    O1' C11' C1' C2' . . . . 176.7(2) ?
    O1' C11' C1' C10' . . . . -2.8(3) ?
    N1' C11' C1' C2' . . . . -2.4(4) ?
    N1' C11' C1' C10' . . . . 178.0(2) ?
    N1' C13' C12' O1' . . . . -0.4(3) ?
    N1' C13' C12' O2' . . . . 180.0(3) ?
    C14' C13' C12' O1' . . . . 178.3(2) ?
    C14' C13' C12' O2' . . . . -1.4(5) ?
    N1' C13' C14' C15' . . . . -1.2(4) ?
    C12' C13' C14' C15' . . . . -179.7(2) ?
    S1' C15' C14' C13' . . . . -5.1(4) ?
    C16' C15' C14' C13' . . . . 174.3(3) ?
    S1' C15' C16' C17' . . . . 0.7(3) ?
    C14' C15' C16' C17' . . . . -178.8(2) ?
    C15' C16' C17' C18' . . . . -0.9(3) ?
    S1' C18' C17' C16' . . . . 0.8(3) ?
loop_
    _geom_hbond_atom_site_label_D
    _geom_hbond_atom_site_label_H
    _geom_hbond_atom_site_label_A
    _geom_hbond_site_symmetry_A
    _geom_hbond_distance_DH
    _geom_hbond_distance_HA
    _geom_hbond_distance_DA
    _geom_hbond_angle_DHA
    _geom_hbond_publ_flag
    C3 H3 N1 . 0.93 2.27 2.924(3) 127 yes
    C3' H3' N1' . 0.93 2.29 2.946(3) 127 yes
    C6 H6 O2 1_455 0.93 2.59 3.483(3) 160 yes
    C9' H9' O2 4_576 0.93 2.46 3.310(3) 152 yes
    C16' H16' O2' 3_657 0.93 2.50 3.329(3) 149 yes
data_global
_journal_date_recd_electronic     2011-04-27
_journal_date_accepted     2011-04-28
_journal_name_full     'Acta Crystallographica, Section E'
_journal_year     2011
_journal_volume     67
_journal_issue      6
_journal_page_first     o1321
_journal_page_last     o1322
_journal_paper_category     QO
_journal_coeditor_code     XU5202
_publ_contact_author
;
Dr Tuncer H\"okelek
Hacettepe University
Department of Physics
06532 Beytepe
Ankara
Turkey
;
_publ_contact_author_email     merzifon@hacettepe.edu.tr
_publ_contact_author_fax     '90(312)2352550'
_publ_contact_author_phone     '90(312)2977242'
_publ_section_title
;
2-(Naphthalen-1-yl)-4-(thiophen-2-ylmethylidene)-1,3-oxazol-5(4<i>H</i>)-one
;
loop_
    _publ_author_name
    _publ_author_address
    'G\"undo\(gdu, Cevher'
;
Department of Chemistry
Faculty of Arts and Sciences
Dokuz Eyl\"ul University
T\?inaztepe
35160 Buca
\.Izmir
Turkey
;
    'Alp, Serap'
;
Department of Chemistry
Faculty of Arts and Sciences
Dokuz Eyl\"ul University
T\?inaztepe
35160 Buca
\.Izmir
Turkey
;
    'Erg\"un, Yavuz'
;
Department of Chemistry
Faculty of Arts and Sciences
Dokuz Eyl\"ul University
T\?inaztepe
35160 Buca
\.Izmir
Turkey
;
    'Tercan, Bar\?i\,s'
;
Department of Physics
Karab\"uk University
78050
Karab\"uk
Turkey
;
    'H\"okelek, Tuncer'
;
Department of Physics
Hacettepe University
06800 Beytepe
Ankara
Turkey
;
