# Supplementary material for: 2-(Naphthalen-1-yl)-4-(thio­phen-2-yl­methyl­idene)-1,3-oxazol-5(4H)-one
Source: Acta Crystallogr Sect E Struct Rep Online. 2011 May 7;67(Pt 6):o1321–2. doi: 10.1107/S1600536811016151 (PMC3120366; doi:10.1107/S1600536811016151)
Supplement: Supplementary file 2 [file e-67-o1321-Isup2.hkl]

#
# h,k,l, Fc-squared, Fo-squared, sigma(Fo-squared) and status flag
#
data_I
_shelx_title ' cy2 in P 21/c'
_shelx_refln_list_code          4
_shelx_F_calc_maximum      293.17
_exptl_crystal_F_000      1264.00
_reflns_d_resolution_high  0.7474
 
loop_
 _symmetry_equiv_pos_as_xyz
 'x, y, z'
 '-x, y+1/2, -z+1/2'
 '-x, -y, -z'
 'x, -y-1/2, z-1/2'
 
_cell_length_a    11.1509
_cell_length_b     7.0871
_cell_length_c    35.2592
_cell_angle_alpha  90.000
_cell_angle_beta   97.914
_cell_angle_gamma  90.000
 
_shelx_F_squared_multiplier     1.000
 
loop_
 _refln_index_h
 _refln_index_k
 _refln_index_l
 _refln_F_squared_calc
 _refln_F_squared_meas
 _refln_F_squared_sigma
 _refln_observed_status
   1   0   0    12241.42    12019.09    165.76 o
   2   0   0     3657.41     3750.39     61.47 o
   3   0   0      183.24      149.29      9.74 o
   4   0   0      216.77      133.00     10.48 o
   5   0   0       14.22        2.77     10.35 o
   6   0   0      159.04      101.49     15.29 o
   7   0   0        3.61       13.06     14.25 o
   8   0   0       52.92       73.92     18.47 o
   9   0   0       89.71       49.11     27.77 o
  10   0   0      367.55      349.71     84.40 o
  11   0   0       21.43       58.41     38.35 o
  12   0   0      107.49        1.82     54.45 o
  13   0   0      128.20      141.58     73.51 o
  14   0   0     1477.76     1714.39    177.88 o
   1   1   0       92.50      110.66      5.66 o
   2   1   0     2311.55     2154.57     33.10 o
   3   1   0      472.25      474.34     17.10 o
   4   1   0     5441.43     5189.77     66.30 o
   5   1   0      548.61      591.10     17.37 o
   6   1   0        7.07        6.34      7.81 o
   7   1   0       51.33       65.24     10.35 o
   8   1   0       57.61       44.34     13.80 o
   9   1   0      969.83      899.82     54.59 o
  10   1   0      456.99      448.78     33.66 o
  11   1   0      411.85      358.61     47.75 o
  12   1   0       13.80       57.84     36.40 o
  13   1   0      469.85      513.53     72.14 o
  14   1   0      291.17      415.43     71.29 o
   0   2   0     2931.48     2818.06     61.48 o
   1   2   0     1457.51     1250.14     25.05 o
   2   2   0      949.51      897.56     20.32 o
   3   2   0      396.52      363.19     16.36 o
   4   2   0     4949.54     5262.03     72.95 o
   5   2   0     1761.99     1743.40     32.88 o
   6   2   0      522.47      620.77     24.67 o
   7   2   0       20.42        5.69     11.79 o
   8   2   0       62.24       47.12     15.95 o
   9   2   0       37.94       16.13     18.02 o
  10   2   0       39.22       43.35     22.89 o
  11   2   0      123.59      131.92     36.32 o
  12   2   0       34.81       19.47     32.17 o
  13   2   0       34.86       77.47     39.19 o
  14   2   0      930.26     1018.68     95.07 o
   1   3   0     2024.09     1948.70     33.49 o
   2   3   0     1772.00     1719.06     33.98 o
   3   3   0      900.23      868.34     22.81 o
   4   3   0      377.30      313.97     14.59 o
   5   3   0      930.53      978.70     40.05 o
   6   3   0     2270.78     2433.11     52.69 o
   7   3   0       43.28       29.16     20.60 o
   8   3   0      821.81      774.08     40.35 o
   9   3   0       92.31       78.44     22.43 o
  10   3   0     1700.64     1591.16     77.54 o
  11   3   0       71.67       52.18     31.12 o
  12   3   0      348.58      371.05     58.54 o
  13   3   0      238.15      164.18     44.48 o
  14   3   0       62.08       59.90     50.82 o
   0   4   0       34.84       62.00     26.02 o
   1   4   0      743.49      729.38     25.00 o
   2   4   0      274.29      286.52     16.93 o
   3   4   0      346.95      387.37     18.55 o
   4   4   0     2289.55     2340.33     44.29 o
   5   4   0      321.42      304.17     17.04 o
   6   4   0        5.90       -7.28     18.94 o
   7   4   0     1713.03     1692.16     84.89 o
   8   4   0       91.38       36.67     31.70 o
   9   4   0      644.18      674.01     85.28 o
  10   4   0      624.30      716.98    123.43 o
  11   4   0        7.10      -60.81     60.81 o
  12   4   0        9.60      -44.47     66.25 o
  13   4   0       29.79        4.54     71.70 o
   1   5   0      792.07      801.99     31.23 o
   2   5   0      551.14      481.54     24.27 o
   3   5   0       12.83        9.96     11.53 o
   4   5   0      103.40      124.19     16.56 o
   5   5   0      307.44      310.99     47.86 o
   6   5   0        1.10      -30.39     30.39 o
   7   5   0      541.57      561.81     84.93 o
   8   5   0      474.25      232.34     81.68 o
   9   5   0      244.77      202.39     88.94 o
  10   5   0      171.67      130.69     76.24 o
  11   5   0      539.85      362.12     99.83 o
  12   5   0      199.45       98.92     89.85 o
   0   6   0    11382.04    11487.15    237.50 o
   1   6   0     4744.16     4736.55     85.68 o
   2   6   0      170.21      151.12     20.31 o
   3   6   0      864.91      812.67     40.49 o
   4   6   0       14.86      -22.48     24.66 o
   5   6   0      646.23      745.34     69.83 o
   6   6   0      199.59      135.23     70.79 o
   7   6   0      932.84      929.35    140.67 o
   8   6   0      226.80      382.09    104.37 o
   9   6   0       44.28      108.00     78.05 o
  10   6   0      289.23      467.40    115.26 o
  11   6   0       12.28       13.61     78.05 o
   1   7   0      137.84      152.17     23.13 o
   2   7   0        7.34       15.23     25.70 o
   3   7   0       10.45       45.66     33.71 o
   4   7   0        1.63       19.30     45.16 o
   5   7   0       60.12      -45.38     57.18 o
   6   7   0      218.38       92.57     78.05 o
   7   7   0       10.95       22.69     70.79 o
   8   7   0       62.97       33.58     67.16 o
   9   7   0        2.26      -18.15     65.34 o
   0   8   0     1433.93     1446.25    124.10 o
   1   8   0      954.50     1031.17     87.50 o
   2   8   0       48.79      114.52     53.87 o
   3   8   0       96.70      172.98     59.88 o
   4   8   0       52.75       82.94     54.09 o
   5   8   0       49.56       15.47     52.06 o
   6   8   0      114.02      266.09     72.30 o
   7   8   0       62.74       29.37     57.30 o
   1   9   0      484.47      564.01    175.16 o
   2   9   0       39.08      -51.23     51.23 o
   3   9   0       13.18        0.42     57.88 o
   4   9   0      195.37      135.22     65.78 o
 -14   1   1      172.48      207.89     58.87 o
 -13   1   1      130.02       92.48     68.98 o
 -12   1   1        1.20       -6.49     32.17 o
 -11   1   1      404.31      435.13     50.66 o
 -10   1   1      747.99      761.87     45.17 o
  -9   1   1     1220.17     1356.88     56.71 o
  -8   1   1       43.42       36.27     13.41 o
  -7   1   1      341.21      321.76     15.62 o
  -6   1   1        5.90        5.06      7.34 o
  -5   1   1     8368.98     8180.51     95.85 o
  -4   1   1     1257.31     1242.58     23.54 o
  -3   1   1       95.19      144.91     11.08 o
  -2   1   1    25977.09    25699.29    369.39 o
  -1   1   1      124.41       91.71      5.71 o
   0   1   1      228.45      194.92      7.64 o
   1   1   1     3192.55     3208.38     41.55 o
   2   1   1     8601.00     8521.35    102.65 o
   3   1   1      397.44      338.09     12.80 o
   4   1   1      360.91      438.03     12.56 o
   5   1   1       27.40        8.54      6.77 o
   6   1   1       73.71      117.19     10.02 o
   7   1   1        9.65        1.37     10.38 o
   8   1   1      837.95      852.47     31.84 o
   9   1   1     2245.28     2182.11     61.71 o
  10   1   1      129.82       83.61     22.98 o
  11   1   1       60.11       77.45     34.97 o
  12   1   1       54.13       48.26     41.97 o
  13   1   1       40.64      -13.61     41.99 o
  14   1   1      540.42      590.76    109.82 o
 -14   2   1       64.87       73.38     49.06 o
 -13   2   1        0.50      -32.27     32.27 o
 -12   2   1      343.51      345.77     48.08 o
 -11   2   1       26.18      -22.94     58.03 o
 -10   2   1        6.82      -11.43     20.78 o
  -9   2   1      482.11      431.52     39.35 o
  -8   2   1      563.14      493.72     28.60 o
  -7   2   1      566.77      501.02     25.01 o
  -6   2   1     3052.69     2838.09     53.96 o
  -5   2   1       20.69        2.19      8.53 o
  -4   2   1     2027.96     2196.52     47.27 o
  -3   2   1      497.22      547.52     18.76 o
  -2   2   1     7308.62     6848.69     87.43 o
  -1   2   1    63191.89    63290.23    727.20 o
   0   2   1    55998.36    57197.95    629.64 o
   1   2   1    21674.86    22749.26    267.75 o
   2   2   1     8659.17     8292.09    109.08 o
   3   2   1     3391.74     3228.09     51.90 o
   4   2   1     1175.95     1331.75     25.81 o
   5   2   1     1758.98     2004.03     31.06 o
   6   2   1       58.82       48.93     11.44 o
   7   2   1     1043.23      993.29     25.30 o
   8   2   1     1038.29     1024.67     39.29 o
   9   2   1      780.39      777.33     45.48 o
  10   2   1      381.47      352.37     34.77 o
  11   2   1       24.93       -3.30     30.72 o
  12   2   1      119.75       99.63     46.25 o
  13   2   1      859.16      927.19     73.86 o
  14   2   1      353.22      332.67     64.11 o
 -14   3   1      110.27      110.84     44.55 o
 -13   3   1       27.71        0.74     37.23 o
 -12   3   1      379.67      440.09     55.46 o
 -11   3   1        3.07        8.62     31.13 o
 -10   3   1      155.73      155.44     32.54 o
  -9   3   1       93.94       90.35     22.47 o
  -8   3   1        6.01        8.73     16.08 o
  -7   3   1       36.79       42.67     20.72 o
  -6   3   1       11.44       12.29     14.11 o
  -5   3   1      340.27      364.08     22.97 o
  -4   3   1        3.21       -1.97      7.20 o
  -3   3   1     1296.27     1208.80     27.16 o
  -2   3   1       30.65       31.26      8.52 o
  -1   3   1       76.15       81.54     10.68 o
   0   3   1      556.66      615.76     20.12 o
   1   3   1        0.32       -5.53      6.98 o
   2   3   1     2219.11     2197.35     39.87 o
   3   3   1       13.71       16.67      8.24 o
   4   3   1       28.12       34.90      9.77 o
   5   3   1     1481.95     1561.03     32.86 o
   6   3   1      140.47      128.01     15.39 o
   7   3   1       64.58       63.13     19.75 o
   8   3   1     1133.86     1122.05     44.39 o
   9   3   1      267.77      217.71     31.70 o
  10   3   1        0.30        6.21     26.39 o
  11   3   1       34.59       20.86     28.59 o
  12   3   1       83.98       49.35     73.97 o
  13   3   1       64.16       65.01     41.13 o
 -13   4   1       11.42      -63.53     63.53 o
 -12   4   1      449.75      413.85    109.82 o
 -11   4   1       11.73       58.08     67.16 o
 -10   4   1       31.21       61.71     60.81 o
  -9   4   1     1393.20     1614.79    100.77 o
  -8   4   1       79.29       50.46     32.93 o
  -7   4   1      682.45      666.07     53.33 o
  -6   4   1      803.76      778.45     46.95 o
  -5   4   1      407.94      402.62     20.76 o
  -4   4   1      187.06      199.49     14.22 o
  -3   4   1      639.17      746.16     25.19 o
  -2   4   1     6049.39     5427.67    101.70 o
  -1   4   1    10823.73    10444.08    137.42 o
   0   4   1    12757.55    12704.90    150.38 o
   1   4   1     9908.19     9860.58    130.42 o
   2   4   1     1222.65     1258.40     30.34 o
   3   4   1      323.69      351.68     21.06 o
   4   4   1     1272.61     1240.75     30.94 o
   5   4   1       30.53       32.19     11.39 o
   6   4   1      695.19      627.15     44.65 o
   7   4   1      135.98      145.65     32.66 o
   8   4   1     2070.17     1954.39    108.50 o
   9   4   1        7.20        8.75     32.03 o
  10   4   1       41.30      -14.52     51.73 o
  11   4   1      305.51      294.96     95.29 o
  12   4   1      305.94      387.53    105.28 o
  13   4   1      152.90      205.11     98.02 o
 -12   5   1       54.35       19.06     76.24 o
 -11   5   1      456.60      531.83    120.71 o
 -10   5   1      123.41       78.96     74.42 o
  -9   5   1     2630.99     3039.44    226.89 o
  -8   5   1     1008.47     1041.89    143.40 o
  -7   5   1      384.27      483.41     58.84 o
  -6   5   1      503.90      519.91     88.32 o
  -5   5   1     1562.44     1546.05     68.51 o
  -4   5   1        0.20      -10.10     11.86 o
  -3   5   1       45.86       47.47     12.83 o
  -2   5   1       78.67       77.66     14.72 o
  -1   5   1        0.19       -3.96     11.93 o
   0   5   1      162.86      149.94     16.24 o
   1   5   1      506.75      508.86     27.06 o
   2   5   1       29.80       25.27     12.56 o
   3   5   1       71.38       85.51     13.90 o
   4   5   1      167.05      142.05     16.70 o
   5   5   1      185.13      132.71     27.59 o
   6   5   1       65.02       36.05     31.08 o
   7   5   1      299.89      229.61     55.19 o
   8   5   1     1222.44     1124.47    151.56 o
   9   5   1      191.59      292.24     94.39 o
  10   5   1        1.52      -49.92     60.81 o
  11   5   1      488.54      564.51    128.87 o
  12   5   1       34.20      -27.23     72.61 o
 -11   6   1        3.73        7.26     75.33 o
 -10   6   1      223.22      136.13     91.66 o
  -9   6   1      110.94      229.61     93.48 o
  -8   6   1      273.86      276.81     91.66 o
  -7   6   1       32.31       66.25     71.70 o
  -6   6   1      688.40      586.29    117.08 o
  -5   6   1       98.98       93.61     38.03 o
  -4   6   1     1001.75     1139.50     69.93 o
  -3   6   1       10.96       -3.49     15.68 o
  -2   6   1        0.02       -4.77     14.36 o
  -1   6   1      249.23      288.54     28.46 o
   0   6   1     2696.75     2692.69     59.78 o
   1   6   1       29.48       28.77     15.14 o
   2   6   1       63.87       71.46     16.39 o
   3   6   1        3.08       11.58     17.25 o
   4   6   1      133.70      129.82     31.65 o
   5   6   1      517.54      528.64     62.15 o
   6   6   1        3.66       77.14     67.16 o
   7   6   1       15.38      -53.55     55.36 o
   8   6   1      187.60      225.08     83.50 o
   9   6   1      409.19      405.68    111.63 o
  10   6   1        0.33      -63.53     63.53 o
  11   6   1      211.72      112.54     84.40 o
  -9   7   1       65.12       53.55     78.05 o
  -8   7   1       66.74      -29.04     68.98 o
  -7   7   1      554.58      678.86    132.50 o
  -6   7   1       70.86       32.67     71.70 o
  -5   7   1      352.39      440.17    108.91 o
  -4   7   1       68.69      107.09     73.51 o
  -3   7   1       53.28       26.97     43.70 o
  -2   7   1      170.85      132.34     28.39 o
  -1   7   1      279.81      231.56     25.57 o
   0   7   1      401.56      436.78     31.37 o
   1   7   1      127.31       85.30     20.93 o
   2   7   1       48.29       43.46     27.74 o
   3   7   1      130.85       74.73     64.74 o
   4   7   1       32.58       82.83     51.28 o
   5   7   1      172.31      225.98     88.94 o
   6   7   1      164.63      153.38     83.50 o
   7   7   1       14.38       10.89     68.07 o
   8   7   1       95.79      -26.32     66.25 o
   9   7   1      152.99      192.40     93.48 o
  -7   8   1       22.78       47.19     82.59 o
  -6   8   1       52.50      119.46     59.05 o
  -5   8   1       63.83       64.29     71.70 o
  -4   8   1       53.04       85.18    122.52 o
  -3   8   1       19.81      -23.94     60.81 o
  -2   8   1      350.89      351.18     57.31 o
  -1   8   1     1133.01     1148.81     90.71 o
   0   8   1      122.70      121.65     39.47 o
   1   8   1       10.06       25.43     33.62 o
   2   8   1      233.75      302.46     76.69 o
   3   8   1       90.08      131.16     56.98 o
   4   8   1       43.58       47.08     51.51 o
   5   8   1       10.69       14.01     49.40 o
   6   8   1        0.08      -46.55     46.73 o
   7   8   1        0.80       -7.97     68.07 o
  -4   9   1       12.68       17.07     62.45 o
  -3   9   1        0.66       93.52     63.66 o
  -2   9   1       26.04       -4.58     96.20 o
  -1   9   1       49.75       95.41     50.04 o
   0   9   1       10.26        9.76     46.02 o
   1   9   1      131.77      228.48    115.71 o
   2   9   1       27.12       -2.37    100.29 o
   3   9   1       19.75      -89.40     89.40 o
   4   9   1      166.69      152.67     68.09 o
 -14   0   2       59.99       77.14     75.33 o
 -13   0   2     2802.12     3318.06    219.63 o
 -12   0   2      137.74      222.07     51.66 o
 -11   0   2      241.52      174.83    115.71 o
 -10   0   2        0.13       31.55     35.91 o
  -9   0   2       38.24       32.34     24.52 o
  -8   0   2       26.07       27.32     16.50 o
  -7   0   2      958.35      805.51     35.53 o
  -6   0   2      143.95      149.47     15.03 o
  -5   0   2        6.30       16.69     10.00 o
  -4   0   2    11833.93    11714.78    186.60 o
  -3   0   2       90.90       52.57      8.92 o
  -2   0   2    50324.88    49564.95    891.95 o
  -1   0   2       63.40       99.31      7.82 o
   0   0   2      358.66       -4.54      4.54 o
   1   0   2       11.42        7.72      3.82 o
   2   0   2    22379.70    21194.62    426.91 o
   3   0   2      838.13      790.35     22.64 o
   4   0   2       70.36       75.66     11.31 o
   5   0   2      736.11      671.78     26.21 o
   6   0   2      753.23      715.42     30.74 o
   7   0   2      311.91      188.77     20.18 o
   8   0   2      289.56      292.80     26.43 o
   9   0   2      102.90       70.93     23.92 o
  10   0   2      760.77      737.83     71.23 o
  11   0   2      535.32      457.36     63.09 o
  12   0   2        1.28       31.76     53.55 o
  13   0   2      389.31      383.90     94.39 o
  14   0   2      143.76      219.63     88.94 o
 -14   1   2       76.20       79.66    135.23 o
 -13   1   2        0.14       -0.31     38.65 o
 -12   1   2      118.23      133.11     39.43 o
 -11   1   2      109.61       59.81     33.52 o
 -10   1   2       78.11       53.95     23.45 o
  -9   1   2      209.97      244.76     28.26 o
  -8   1   2      480.14      498.18     22.69 o
  -7   1   2       15.28        8.62      9.22 o
  -6   1   2      186.84      138.37     10.14 o
  -5   1   2      227.07      231.50     10.83 o
  -4   1   2       11.56       14.14      5.98 o
  -3   1   2      230.20      240.58     16.31 o
  -2   1   2     1308.08     1348.64     40.07 o
  -1   1   2     4707.12     4780.00     65.90 o
   0   1   2      476.79      411.34     11.44 o
   1   1   2       95.71       93.36      5.19 o
   2   1   2     5921.97     5797.01     72.24 o
   3   1   2     2258.74     2030.29     33.16 o
   4   1   2      191.35      214.42     10.05 o
   5   1   2     2914.43     3290.99     44.25 o
   6   1   2       67.43       73.16      8.94 o
   7   1   2     2043.02     2036.11     37.13 o
   8   1   2        0.37      -12.17     12.17 o
   9   1   2      439.20      484.13     43.22 o
  10   1   2      498.60      517.05     40.61 o
  11   1   2      880.68      896.45     68.23 o
  12   1   2      149.48      216.39     63.20 o
  13   1   2       12.36      -39.15     39.15 o
  14   1   2       18.82      -12.49     49.58 o
 -14   2   2        0.63       12.11     39.10 o
 -13   2   2       14.83       13.53     34.77 o
 -12   2   2        0.65       33.45     32.95 o
 -11   2   2       27.50      144.95     41.35 o
 -10   2   2       73.85       42.39     22.27 o
  -9   2   2        0.97        8.18     17.94 o
  -8   2   2      830.14      819.17     35.34 o
  -7   2   2       51.88       48.00     14.85 o
  -6   2   2      100.13       72.31     13.09 o
  -5   2   2      127.19      111.06     13.53 o
  -4   2   2       76.80       78.11     10.11 o
  -3   2   2       47.56       15.04      6.51 o
  -2   2   2      156.52      150.50     10.49 o
  -1   2   2    17179.44    17510.56    208.33 o
   0   2   2    47692.84    48761.25    563.01 o
   1   2   2    52909.67    53770.32    570.20 o
   2   2   2     1976.85     2274.14     35.52 o
   3   2   2      100.95      109.29      9.13 o
   4   2   2     2477.84     2766.11     40.10 o
   5   2   2     4247.59     4577.60     59.19 o
   6   2   2      217.22      205.11     10.20 o
   7   2   2     1161.52     1152.37     28.60 o
   8   2   2       82.63       74.44     17.54 o
   9   2   2      445.70      391.26     48.38 o
  10   2   2      354.82      349.75     34.97 o
  11   2   2        0.23       16.47     32.06 o
  12   2   2      293.19      288.21     47.86 o
  13   2   2        1.43       14.85     35.29 o
  14   2   2      296.80      389.67     68.47 o
 -14   3   2      311.80      150.66     92.57 o
 -13   3   2      107.15      101.34     77.14 o
 -12   3   2      506.29      558.23     59.78 o
 -11   3   2     2151.16     2143.64     92.98 o
 -10   3   2     3335.39     3294.40    100.88 o
  -9   3   2      304.25      262.58     30.22 o
  -8   3   2     2492.08     2450.51     78.71 o
  -7   3   2     3423.75     3252.24     79.11 o
  -6   3   2      279.33      281.57     20.19 o
  -5   3   2     2546.19     2571.01     73.67 o
  -4   3   2      969.51      980.45     27.75 o
  -3   3   2      411.47      311.86     14.75 o
  -2   3   2      262.72      343.28     16.10 o
  -1   3   2        2.41       -1.36      7.17 o
   0   3   2     1205.33     1246.03     27.11 o
   1   3   2     2129.00     2257.07     38.96 o
   2   3   2     3962.49     3789.74     56.39 o
   3   3   2      168.08      115.27     10.93 o
   4   3   2       19.64       19.51      9.03 o
   5   3   2        0.17        2.13     11.50 o
   6   3   2        3.78       -1.81     10.77 o
   7   3   2      869.50      814.28     34.82 o
   8   3   2     2040.05     1843.11     55.80 o
   9   3   2       33.17       58.32     24.55 o
  10   3   2      146.18      182.24     51.08 o
  11   3   2      118.79      104.92     33.80 o
  12   3   2        0.29      -32.98     32.98 o
  13   3   2        0.16       29.92     39.86 o
 -13   4   2       90.43      186.05     94.39 o
 -12   4   2       24.60      142.49     81.68 o
 -11   4   2        0.00      161.55     76.24 o
 -10   4   2        2.92      -42.66     53.55 o
  -9   4   2      567.41      634.44     65.85 o
  -8   4   2        0.94      -20.98     27.20 o
  -7   4   2      563.84      609.12     44.26 o
  -6   4   2        2.65      -18.69     18.69 o
  -5   4   2      317.28      334.53     23.41 o
  -4   4   2      381.85      459.68     19.80 o
  -3   4   2       58.98       49.69     10.44 o
  -2   4   2       33.92       26.51     10.28 o
  -1   4   2        0.05       -9.20      9.20 o
   0   4   2     1555.92     1702.07     36.21 o
   1   4   2     8660.94     8732.45    118.22 o
   2   4   2     1329.71     1319.67     46.99 o
   3   4   2     1280.42     1201.40     32.69 o
   4   4   2     1463.22     1507.34     36.67 o
   5   4   2      188.68      229.64     16.37 o
   6   4   2     1782.93     1748.51     91.04 o
   7   4   2       43.06       23.43     24.42 o
   8   4   2      210.83      141.87     44.64 o
   9   4   2        0.04      -36.56     36.56 o
  10   4   2        0.89        3.63     57.18 o
  11   4   2       80.18       71.70     68.07 o
  12   4   2        7.22      -31.76     64.44 o
  13   4   2        2.61       11.80     76.24 o
 -12   5   2      117.12      208.74     96.20 o
 -11   5   2        7.46       74.42     73.51 o
 -10   5   2        4.77      151.56     75.33 o
  -9   5   2      269.65      427.46    102.56 o
  -8   5   2      165.21      224.17     78.96 o
  -7   5   2       19.41       12.76     30.09 o
  -6   5   2      707.29      745.39     55.00 o
  -5   5   2     1366.06     1284.90     55.32 o
  -4   5   2      172.90      155.59     17.62 o
  -3   5   2      113.17      109.05     15.14 o
  -2   5   2        0.38      -11.21     11.21 o
  -1   5   2       89.83       84.37     15.73 o
   0   5   2        8.58      -10.92     10.92 o
   1   5   2       41.88       39.92     12.88 o
   2   5   2      269.60      296.91     26.92 o
   3   5   2      128.17       98.43     15.11 o
   4   5   2       30.49       48.85     14.62 o
   5   5   2      463.44      447.94     45.54 o
   6   5   2       73.15       91.64     34.26 o
   7   5   2     1096.44     1146.59     85.58 o
   8   5   2        5.35      -23.60     57.18 o
   9   5   2      341.13      211.46     90.76 o
  10   5   2       72.38      107.09     77.14 o
  11   5   2      487.41      638.93    131.60 o
  12   5   2        0.46       66.25     80.77 o
 -11   6   2      368.36      432.00    115.26 o
 -10   6   2      667.43      550.89    129.78 o
  -9   6   2       39.38       44.47     71.70 o
  -8   6   2     1130.65     1126.29    159.73 o
  -7   6   2      156.27       61.71     68.07 o
  -6   6   2      427.89      251.40     79.87 o
  -5   6   2      197.24      160.42     35.39 o
  -4   6   2      910.19      982.11    102.05 o
  -3   6   2      710.65      823.93     42.11 o
  -2   6   2     2474.04     2557.42     64.72 o
  -1   6   2      675.09      662.89     32.30 o
   0   6   2     1594.72     1579.50     49.43 o
   1   6   2      603.90      609.31     30.90 o
   2   6   2       91.65      112.57     17.92 o
   3   6   2        6.74        0.23     16.18 o
   4   6   2       26.10       29.64     32.00 o
   5   6   2        5.42        1.90     32.26 o
   6   6   2      213.77      337.61     95.29 o
   7   6   2       53.37      -38.12     54.45 o
   8   6   2      371.64      522.76    115.26 o
   9   6   2      319.76      333.08    103.46 o
  10   6   2      226.92      188.77     88.94 o
  11   6   2       33.78       88.94     82.59 o
 -10   7   2      125.05       20.87     81.68 o
  -9   7   2      118.46       -7.26     74.42 o
  -8   7   2      236.55      169.71     92.57 o
  -7   7   2      359.85      369.38    104.37 o
  -6   7   2      461.10      456.51    111.63 o
  -5   7   2      150.31      178.79     84.40 o
  -4   7   2      121.37      191.08     89.85 o
  -3   7   2      493.54      533.28     61.61 o
  -2   7   2        0.25       -9.76     22.29 o
  -1   7   2       67.67       13.53     18.29 o
   0   7   2       71.43       81.94     20.69 o
   1   7   2        1.46      -16.84     16.84 o
   2   7   2      126.68      129.66     32.26 o
   3   7   2       53.10       59.47     57.18 o
   4   7   2        0.72       61.26     48.97 o
   5   7   2      212.42      230.19     63.29 o
   6   7   2       50.54       17.24     70.79 o
   7   7   2      291.65      114.35     82.59 o
   8   7   2       85.49       34.49     74.42 o
   9   7   2      628.77      491.90    124.34 o
  -7   8   2       35.97       21.78     79.87 o
  -6   8   2      104.74      121.61     83.50 o
  -5   8   2       50.21       26.77     57.12 o
  -4   8   2       49.38      119.02     59.23 o
  -3   8   2      297.98      217.64     61.73 o
  -2   8   2      279.63      211.39     50.11 o
  -1   8   2     1390.27     1477.83    102.36 o
   0   8   2      562.19      615.50     67.46 o
   1   8   2      735.41      805.97     67.07 o
   2   8   2        1.03      -18.37     86.67 o
   3   8   2       32.54       24.50     48.13 o
   4   8   2       25.64       55.27     63.53 o
   5   8   2      153.59       82.94     57.35 o
   6   8   2      136.51       93.48     58.40 o
   7   8   2      107.64      186.15     83.04 o
  -4   9   2       32.59       72.77     77.60 o
  -3   9   2        0.84      -22.21     94.84 o
  -2   9   2       23.37      -66.81    105.28 o
  -1   9   2       15.83       35.36     49.05 o
   0   9   2        1.74       -8.69     45.05 o
   1   9   2        1.95      -47.18     52.28 o
   2   9   2        7.95      -11.08     59.03 o
   3   9   2      377.37      377.44    146.12 o
   4   9   2        1.34      -33.60     58.66 o
 -14   1   3        0.04      -14.96     45.87 o
 -13   1   3     1297.47     1232.45     96.05 o
 -12   1   3      453.93      378.82     51.15 o
 -11   1   3      190.60      196.09     34.44 o
 -10   1   3       36.67       14.27     21.03 o
  -9   1   3     1041.49     1013.34     44.57 o
  -8   1   3      646.20      641.01     24.30 o
  -7   1   3     1008.44      966.79     24.96 o
  -6   1   3       81.57       71.43      9.00 o
  -5   1   3     3886.95     3857.87     53.09 o
  -4   1   3    10820.98    10505.65    123.81 o
  -3   1   3      715.02      595.50     19.79 o
  -2   1   3      289.45      278.95     11.28 o
  -1   1   3        3.97       14.38      5.46 o
   0   1   3      885.91      937.17     21.49 o
   1   1   3     9894.61     9908.82    142.01 o
   2   1   3     4016.42     4218.85     61.92 o
   3   1   3     1693.36     1714.26     27.41 o
   4   1   3       31.61       30.91      7.07 o
   5   1   3     3657.74     3753.79     49.26 o
   6   1   3       89.73       52.63      8.74 o
   7   1   3      362.23      378.36     17.32 o
   8   1   3      192.66      205.74     18.26 o
   9   1   3     2613.83     2710.29     69.96 o
  10   1   3     4814.11     4819.37    117.21 o
  11   1   3       36.16      -11.52     29.14 o
  12   1   3       25.55       -0.20     39.92 o
  13   1   3        3.39       21.93     45.55 o
  14   1   3      184.39      134.32     58.40 o
 -14   2   3      434.57      401.07     56.82 o
 -13   2   3      185.91      162.41     43.20 o
 -12   2   3      305.43      360.89     48.84 o
 -11   2   3       65.99       85.16     33.54 o
 -10   2   3        0.79        7.98     20.17 o
  -9   2   3      147.32      132.15     22.98 o
  -8   2   3      740.65      734.72     33.77 o
  -7   2   3      278.37      313.43     35.38 o
  -6   2   3      244.88      267.90     17.76 o
  -5   2   3     1690.21     1448.53     31.89 o
  -4   2   3      195.83      168.04     12.18 o
  -3   2   3      473.15      493.89     14.86 o
  -2   2   3       73.04       75.37     12.18 o
  -1   2   3     2929.01     2839.73     46.83 o
   0   2   3    49385.59    49728.79    550.84 o
   1   2   3     9284.98     9119.58    114.31 o
   2   2   3     7963.79     7682.14     98.44 o
   3   2   3      126.54      160.76      9.10 o
   4   2   3     1203.34     1125.16     21.92 o
   5   2   3      182.76      234.96     12.03 o
   6   2   3      152.23      181.35     10.51 o
   7   2   3      833.18      854.13     21.51 o
   8   2   3      416.70      407.22     34.63 o
   9   2   3     1062.74     1160.24     55.35 o
  10   2   3      523.74      550.37     41.56 o
  11   2   3      676.56      776.08     73.83 o
  12   2   3       51.77       46.14     37.39 o
  13   2   3      157.11      108.78     68.98 o
  14   2   3      225.34      177.43     73.97 o
 -14   3   3      151.83      198.76     92.57 o
 -13   3   3       37.69       26.38     36.01 o
 -12   3   3      114.28      104.80     36.89 o
 -11   3   3      520.97      442.99     56.20 o
 -10   3   3       19.21        2.87     31.05 o
  -9   3   3      208.57      268.68     45.47 o
  -8   3   3       38.17       16.97     21.07 o
  -7   3   3      131.63      128.86     24.77 o
  -6   3   3      110.05      121.37     17.66 o
  -5   3   3       34.35       32.86     15.07 o
  -4   3   3      572.34      562.39     32.61 o
  -3   3   3      488.72      506.03     18.45 o
  -2   3   3      989.48      967.78     25.09 o
  -1   3   3     6818.11     7469.14     99.15 o
   0   3   3       10.05       12.67      7.82 o
   1   3   3      395.85      378.80     15.64 o
   2   3   3     1434.21     1528.53     30.41 o
   3   3   3      324.36      309.44     15.25 o
   4   3   3      732.25      739.90     25.30 o
   5   3   3       95.75      111.48     13.01 o
   6   3   3        7.84       -0.15      9.01 o
   7   3   3      296.47      288.20     26.01 o
   8   3   3      397.79      424.29     32.15 o
   9   3   3        6.03      -16.19     21.22 o
  10   3   3       22.37       26.79     27.51 o
  11   3   3      382.63      364.68     54.16 o
  12   3   3        0.82       -7.23     34.44 o
  13   3   3        6.64      -10.45     38.59 o
 -13   4   3       76.79      147.93     88.94 o
 -12   4   3       23.94      -26.32     65.34 o
 -11   4   3        2.49       41.75     59.90 o
 -10   4   3       64.95       88.94     72.61 o
  -9   4   3     2026.70     2122.96    108.49 o
  -8   4   3      291.50      149.89     49.88 o
  -7   4   3     1027.16     1087.54     58.55 o
  -6   4   3       13.71       17.53     17.07 o
  -5   4   3     1394.35     1401.80     44.18 o
  -4   4   3      366.09      384.04     20.02 o
  -3   4   3       42.22       17.22      9.34 o
  -2   4   3      106.62      107.34     13.05 o
  -1   4   3    14471.36    14781.49    195.63 o
   0   4   3     2306.84     2173.97     42.17 o
   1   4   3     2079.63     2379.95     44.87 o
   2   4   3     2296.34     2437.91     49.14 o
   3   4   3     1166.07     1149.91     35.98 o
   4   4   3      589.97      665.29     38.12 o
   5   4   3      174.86      177.46     25.33 o
   6   4   3      279.84      295.75     37.36 o
   7   4   3      161.48      131.31     32.59 o
   8   4   3      310.88      297.90    111.63 o
   9   4   3      245.65      240.43     77.60 o
  10   4   3      541.29      429.28    100.74 o
  11   4   3        3.03       30.86     70.79 o
  12   4   3       14.74       52.64     72.61 o
  13   4   3      159.95      261.38    103.46 o
 -12   5   3      181.41      478.29    120.71 o
 -11   5   3       79.21       68.98     72.61 o
 -10   5   3        1.14      -36.30     66.25 o
  -9   5   3       40.69      -57.18     57.18 o
  -8   5   3      866.76      845.85    131.60 o
  -7   5   3     1162.96     1008.55    170.55 o
  -6   5   3     1625.55     1546.63     79.36 o
  -5   5   3     1494.74     1385.24     57.35 o
  -4   5   3      543.18      592.36     37.43 o
  -3   5   3      317.94      356.08     22.42 o
  -2   5   3      333.26      344.65     22.65 o
  -1   5   3       40.23       21.03     12.49 o
   0   5   3       38.12       18.40     12.27 o
   1   5   3      451.10      443.11     23.87 o
   2   5   3       47.45       38.09     13.16 o
   3   5   3      383.20      409.44     23.84 o
   4   5   3      457.33      464.63     26.39 o
   5   5   3      446.45      432.48     45.01 o
   6   5   3      973.92      893.46     74.39 o
   7   5   3       97.75       86.05     36.63 o
   8   5   3        1.30       42.66     67.16 o
   9   5   3      509.48      691.57    125.24 o
  10   5   3     1646.91     1711.67    194.22 o
  11   5   3      569.32      461.04    109.82 o
  12   5   3       71.10       72.61     83.50 o
 -11   6   3       14.80      -58.08     58.08 o
 -10   6   3      136.10      -53.55     62.62 o
  -9   6   3      293.75       67.16     68.98 o
  -8   6   3        8.71       59.90     68.07 o
  -7   6   3        4.36       56.27     70.79 o
  -6   6   3      382.07      425.65    101.65 o
  -5   6   3       70.29       48.11     40.35 o
  -4   6   3       25.93        3.26     21.55 o
  -3   6   3      705.44      659.46     45.58 o
  -2   6   3      678.14      735.26     37.65 o
  -1   6   3      107.43       77.41     17.24 o
   0   6   3      182.88      169.76     20.36 o
   1   6   3      982.91      972.77     38.20 o
   2   6   3       67.68       76.38     17.17 o
   3   6   3       28.49        9.61     27.18 o
   4   6   3      210.91      188.23     43.83 o
   5   6   3       78.08       40.52     36.25 o
   6   6   3       23.99        3.63     49.92 o
   7   6   3      374.53      422.02    105.28 o
   8   6   3       23.74      -19.97     62.62 o
   9   6   3       32.49      157.92     84.40 o
  10   6   3       34.47      -34.49     69.88 o
  11   6   3        6.01      110.72     88.03 o
 -10   7   3      131.56       90.76     88.94 o
  -9   7   3       95.00      197.85     97.11 o
  -8   7   3      191.71      295.87    108.00 o
  -7   7   3       44.86       23.60     68.98 o
  -6   7   3      289.99      144.30     78.96 o
  -5   7   3     1093.12     1189.82    159.73 o
  -4   7   3       40.62      172.40     88.03 o
  -3   7   3       76.11       63.65     44.67 o
  -2   7   3        0.43        3.98     23.19 o
  -1   7   3        6.37        5.89     17.89 o
   0   7   3       33.33       24.53     18.60 o
   1   7   3      172.57      194.42     27.21 o
   2   7   3      291.99      269.32     37.69 o
   3   7   3       78.75       97.47     48.02 o
   4   7   3       72.85       85.97     55.36 o
   5   7   3      262.35      408.28     78.05 o
   6   7   3      216.17       73.48    125.70 o
   7   7   3      552.45      680.67    134.32 o
   8   7   3       37.39      -15.43     74.42 o
   9   7   3      951.79     1003.77    166.08 o
  -7   8   3       90.02       49.92     79.87 o
  -6   8   3       84.56       92.57     88.94 o
  -5   8   3      979.79      986.58    114.55 o
  -4   8   3       34.78       13.58     74.42 o
  -3   8   3      604.20      531.95     67.90 o
  -2   8   3       29.87       19.06     37.87 o
  -1   8   3      221.81      191.71     49.72 o
   0   8   3     1356.16     1372.03     85.18 o
   1   8   3        4.09       -0.47     42.96 o
   2   8   3      191.79      205.76     65.31 o
   3   8   3      130.31       57.87     52.28 o
   4   8   3      155.54      152.40     64.38 o
   5   8   3       47.36       60.69     57.10 o
   6   8   3      136.86      199.51     72.18 o
   7   8   3        9.89       16.93     57.59 o
  -4   9   3       23.15       93.69     62.16 o
  -3   9   3        1.08      -45.29     52.23 o
  -2   9   3        6.00       30.33     57.22 o
  -1   9   3       26.65       -0.02     46.48 o
   0   9   3        9.29       22.69     82.59 o
   1   9   3       62.64       35.61     74.42 o
   2   9   3       15.96        7.12     56.46 o
   3   9   3      280.91      164.72     69.95 o
   4   9   3        0.13      -49.33     58.23 o
 -14   0   4     1059.75     1375.87    157.01 o
 -13   0   4      366.38      378.46     90.76 o
 -12   0   4        0.71      -24.61     65.34 o
 -11   0   4       54.98      135.49     43.87 o
 -10   0   4       45.78       63.01     52.19 o
  -9   0   4      488.82      467.48     53.67 o
  -8   0   4        5.38        1.83     13.83 o
  -7   0   4      196.40      165.07     17.43 o
  -6   0   4     2817.97     2644.51     56.42 o
  -5   0   4      248.47      300.83     17.50 o
  -4   0   4     4295.23     4291.86     83.58 o
  -3   0   4       11.14      -13.42     13.42 o
  -2   0   4     1234.26     1158.79     37.20 o
  -1   0   4    25617.92    26038.04    488.04 o
   0   0   4    12034.89    11749.91    299.61 o
   1   0   4     2127.25     2073.79     32.59 o
   2   0   4       71.44       97.60      7.69 o
   3   0   4     7928.33     7763.17    115.12 o
   4   0   4    14040.74    14901.78    243.24 o
   5   0   4    23701.11    25811.48    365.31 o
   6   0   4       22.87       41.28     11.73 o
   7   0   4     1073.17      969.06     31.48 o
   8   0   4     4184.14     3940.92    122.51 o
   9   0   4     1342.66     1304.68     59.44 o
  10   0   4     5087.05     5349.53    195.68 o
  11   0   4      112.71      130.69     67.16 o
  12   0   4      160.61      137.95     68.98 o
  13   0   4      192.53      327.63     95.29 o
  14   0   4       37.50      -29.04     68.98 o
 -14   1   4       41.79       91.97     74.42 o
 -13   1   4      133.53       96.76     60.41 o
 -12   1   4       39.68       58.08     35.60 o
 -11   1   4        1.23      -14.68     26.17 o
 -10   1   4     5877.66     5697.35    130.11 o
  -9   1   4      613.24      544.17     34.32 o
  -8   1   4        9.27        7.38     15.53 o
  -7   1   4        0.84       -8.66      8.66 o
  -6   1   4     2451.60     2387.97     39.61 o
  -5   1   4     2019.65     1921.66     29.93 o
  -4   1   4     1845.12     1758.32     27.24 o
  -3   1   4      209.52      221.38     12.80 o
  -2   1   4     2216.84     2250.42     36.99 o
  -1   1   4     2418.48     2458.44     44.01 o
   0   1   4     6094.97     6461.88     78.77 o
   1   1   4      663.32      640.59     17.90 o
   2   1   4      407.43      464.42     16.05 o
   3   1   4     1001.90      882.47     17.84 o
   4   1   4      352.97      501.73     15.66 o
   5   1   4     2032.17     2059.61     33.64 o
   6   1   4      401.97      392.30     16.51 o
   7   1   4      110.04      119.70     11.80 o
   8   1   4     1683.19     1725.84     38.60 o
   9   1   4     3604.48     3488.89     82.02 o
  10   1   4       34.02       -8.06     21.43 o
  11   1   4      459.66      416.31     53.11 o
  12   1   4      165.23      190.14     53.26 o
  13   1   4        6.14      -23.16     43.51 o
  14   1   4        9.20       47.58     52.98 o
 -14   2   4        1.04      -38.45     38.45 o
 -13   2   4        1.55        6.03     35.06 o
 -12   2   4      207.37      159.48     39.93 o
 -11   2   4       87.25       45.42     30.55 o
 -10   2   4      252.10      221.57     27.82 o
  -9   2   4       21.27       49.03     22.05 o
  -8   2   4      417.51      411.88     26.96 o
  -7   2   4      223.58      194.06     19.69 o
  -6   2   4      514.23      493.14     28.37 o
  -5   2   4        5.99       -8.96      8.96 o
  -4   2   4      171.48      179.19     13.00 o
  -3   2   4      252.73      286.91     15.58 o
  -2   2   4      418.29      362.38     14.45 o
  -1   2   4    38521.15    38867.60    567.91 o
   0   2   4    85951.41    87592.19   1057.89 o
   1   2   4     7421.85     7536.27     96.68 o
   2   2   4     1084.21     1139.62     23.03 o
   3   2   4        4.35        1.28      6.84 o
   4   2   4       53.24       55.26      8.92 o
   5   2   4      614.24      665.89     21.20 o
   6   2   4       72.53       84.88      9.52 o
   7   2   4      440.51      434.15     16.18 o
   8   2   4      505.79      493.04     32.18 o
   9   2   4        8.67       -3.51     19.43 o
  10   2   4      242.19      282.81     33.06 o
  11   2   4       24.37       -1.50     31.78 o
  12   2   4      172.75       65.91     47.84 o
  13   2   4      135.97       99.14     61.71 o
  14   2   4        0.03      -44.15     45.16 o
 -14   3   4     1203.17     1671.74    199.66 o
 -13   3   4      215.36      331.26     99.83 o
 -12   3   4       25.53      -64.44     64.44 o
 -11   3   4       36.52      -19.32     33.90 o
 -10   3   4       15.87        5.10     31.64 o
  -9   3   4     1925.13     1873.15     83.84 o
  -8   3   4       33.87       25.09     24.09 o
  -7   3   4      251.86      255.07     25.55 o
  -6   3   4     2476.57     2537.45     51.09 o
  -5   3   4     7980.89     7525.10    124.27 o
  -4   3   4       26.59       28.02      9.37 o
  -3   3   4       40.51       52.09     11.73 o
  -2   3   4      863.09      769.65     23.52 o
  -1   3   4      808.41      734.42     22.60 o
   0   3   4      272.95      341.06     15.43 o
   1   3   4      655.75      692.90     23.83 o
   2   3   4     1849.88     1912.56     33.85 o
   3   3   4     5302.02     5128.69     85.03 o
   4   3   4     1210.35     1040.62     33.01 o
   5   3   4     2263.09     2135.46     45.34 o
   6   3   4      573.33      577.61     20.02 o
   7   3   4      112.27      153.42     27.13 o
   8   3   4     6495.10     6440.21    137.36 o
   9   3   4     2434.67     2428.08     83.87 o
  10   3   4      472.08      414.83     45.72 o
  11   3   4      243.99      253.18     46.82 o
  12   3   4      186.31      178.42     94.84 o
  13   3   4      455.91      479.05    131.60 o
 -13   4   4       64.28       46.29     77.14 o
 -12   4   4       39.21       36.30     73.51 o
 -11   4   4       82.31      157.92     82.59 o
 -10   4   4      614.23      608.07    120.71 o
  -9   4   4       82.84      119.50     39.21 o
  -8   4   4      914.83      773.94     89.47 o
  -7   4   4     1006.54      932.00     54.28 o
  -6   4   4      110.81       90.49     18.06 o
  -5   4   4       65.23       54.57     12.13 o
  -4   4   4       25.84       18.50     10.63 o
  -3   4   4     1402.85     1415.71     50.88 o
  -2   4   4       26.83       -5.07      9.55 o
  -1   4   4     3753.43     3695.92     63.20 o
   0   4   4      340.84      336.25     19.23 o
   1   4   4    16708.69    17416.09    217.33 o
   2   4   4      462.49      506.51     21.40 o
   3   4   4     2370.73     2358.41     51.39 o
   4   4   4        0.11        5.11     11.29 o
   5   4   4       50.61       54.59     14.93 o
   6   4   4      147.10      169.03     31.63 o
   7   4   4      504.08      502.02     70.77 o
   8   4   4       89.00      102.16     45.08 o
   9   4   4       46.32       16.77     42.22 o
  10   4   4       47.14       98.02     70.79 o
  11   4   4       33.60       21.78     66.25 o
  12   4   4       14.38        4.54     67.16 o
  13   4   4      147.75      224.17     98.02 o
 -12   5   4      142.88      144.30     91.66 o
 -11   5   4      227.09      202.39     95.29 o
 -10   5   4      142.14       95.29     72.61 o
  -9   5   4      608.43      562.69    114.35 o
  -8   5   4       19.00       25.41     58.99 o
  -7   5   4       40.44       72.00     35.46 o
  -6   5   4      645.75      620.61     52.42 o
  -5   5   4      322.95      343.45     31.83 o
  -4   5   4      112.66      116.49     22.62 o
  -3   5   4      379.65      402.41     22.21 o
  -2   5   4      291.75      302.82     22.05 o
  -1   5   4      334.01      376.65     23.84 o
   0   5   4      454.13      482.27     30.35 o
   1   5   4       62.83       48.30     13.76 o
   2   5   4       34.54       36.04     13.87 o
   3   5   4      979.14     1053.34     39.28 o
   4   5   4      146.29      153.16     20.13 o
   5   5   4      549.25      451.61     46.16 o
   6   5   4       26.75       63.86     33.72 o
   7   5   4      166.07      151.59     42.40 o
   8   5   4      227.47      131.60     72.61 o
   9   5   4     1721.33     2144.58    209.65 o
  10   5   4      422.09      350.32     98.02 o
  11   5   4        5.74      156.10     86.22 o
  12   5   4       20.63        0.00     74.42 o
 -11   6   4      105.64       75.33     88.03 o
 -10   6   4      440.55      461.04    116.17 o
  -9   6   4        0.17      -29.95     61.71 o
  -8   6   4      355.59      209.65     88.03 o
  -7   6   4      205.34       40.84     63.53 o
  -6   6   4       19.47      -44.47     51.73 o
  -5   6   4      194.18      187.23     45.59 o
  -4   6   4     1448.73     1372.05     67.17 o
  -3   6   4      332.71      313.19     29.19 o
  -2   6   4      769.35      731.54     37.99 o
  -1   6   4      483.97      456.87     27.53 o
   0   6   4       77.50       72.97     17.36 o
   1   6   4      432.38      431.06     26.21 o
   2   6   4     1464.17     1514.48     48.33 o
   3   6   4      382.98      402.31     31.54 o
   4   6   4      622.17      669.33     82.27 o
   5   6   4      520.85      514.39     60.87 o
   6   6   4      196.96      245.95     83.50 o
   7   6   4      669.93      667.06    122.52 o
   8   6   4      142.55      241.41     88.03 o
   9   6   4      715.06      657.08    127.06 o
  10   6   4       47.76      -45.38     64.44 o
  11   6   4        8.03       68.98     85.31 o
 -10   7   4      126.23       66.25     87.13 o
  -9   7   4       40.27      -22.69     72.61 o
  -8   7   4       42.74      127.06     85.31 o
  -7   7   4      490.72      569.95    124.34 o
  -6   7   4       16.99      -46.29     46.29 o
  -5   7   4      802.97      891.23    138.86 o
  -4   7   4      144.50       49.46     48.76 o
  -3   7   4        7.72        7.68     41.30 o
  -2   7   4       12.06        1.53     23.93 o
  -1   7   4      116.34      113.60     27.96 o
   0   7   4      174.41      183.31     23.85 o
   1   7   4      100.59      122.82     22.41 o
   2   7   4        8.25       -0.58     23.00 o
   3   7   4       24.95        4.46     42.94 o
   4   7   4      798.05      808.15     98.51 o
   5   7   4        2.46      -27.86     41.59 o
   6   7   4       69.12       46.78     48.08 o
   7   7   4       69.77       99.30     57.10 o
   8   7   4       18.25        7.26     67.16 o
   9   7   4      425.98      430.19    118.89 o
  -7   8   4      131.81      264.10    104.37 o
  -6   8   4        3.65      -22.69     74.42 o
  -5   8   4      141.07       84.40     79.87 o
  -4   8   4        0.07       44.69     52.52 o
  -3   8   4        2.93       -9.28     38.88 o
  -2   8   4      170.65      102.15     43.63 o
  -1   8   4      383.49      302.43     55.28 o
   0   8   4      111.27      107.51     45.85 o
   1   8   4       25.76       70.50     43.36 o
   2   8   4     1141.94     1121.14    118.82 o
   3   8   4      138.08      177.22     62.21 o
   4   8   4        5.21      -20.40     58.08 o
   5   8   4        5.31       76.02     57.10 o
   6   8   4       12.15      -19.80     53.51 o
   7   8   4      836.13      603.71    106.64 o
  -4   9   4       54.33       41.80     88.94 o
  -3   9   4       30.72       47.63     60.52 o
  -2   9   4       15.71       15.39     59.52 o
  -1   9   4       55.36      113.73     54.99 o
   0   9   4       45.62      137.04     95.29 o
   1   9   4       15.67        3.24     94.39 o
   2   9   4        0.35       23.48     60.28 o
   3   9   4        0.23       17.95     59.82 o
   4   9   4        6.74       36.37     64.95 o
 -14   1   5      219.66      242.01     61.16 o
 -13   1   5       91.85      162.10     51.26 o
 -12   1   5      331.33      346.15     60.88 o
 -11   1   5       76.03      162.24     45.72 o
 -10   1   5     1470.16     1433.55     55.01 o
  -9   1   5      130.13      116.42     21.83 o
  -8   1   5        0.94        6.42     11.62 o
  -7   1   5     5758.81     5599.11     75.80 o
  -6   1   5     4716.83     4653.64     58.36 o
  -5   1   5      473.98      513.74     14.91 o
  -4   1   5       17.64       15.88      8.65 o
  -3   1   5     1093.97      880.52     19.85 o
  -2   1   5     2433.91     2220.93     35.83 o
  -1   1   5       50.37       36.75      6.61 o
   0   1   5    12552.69    13135.43    198.25 o
   1   1   5     4237.29     4107.27     56.35 o
   2   1   5      103.54      172.65     10.42 o
   3   1   5     1051.04      911.76     17.79 o
   4   1   5      725.75      647.17     18.36 o
   5   1   5     6324.35     6840.47     84.99 o
   6   1   5      357.47      359.66     14.23 o
   7   1   5     2720.00     2679.82     43.09 o
   8   1   5     6499.08     6416.93     93.37 o
   9   1   5        0.20      -11.70     22.15 o
  10   1   5     1064.56     1084.28     89.21 o
  11   1   5     1760.12     1744.19     93.93 o
  12   1   5      275.03      296.02     60.35 o
  13   1   5        0.06       36.97     47.81 o
  14   1   5       21.80      -17.50     47.93 o
 -14   2   5      528.30      599.54     65.15 o
 -13   2   5      521.94      509.92     58.37 o
 -12   2   5        8.73       31.90     49.66 o
 -11   2   5      573.64      632.32    111.39 o
 -10   2   5       14.40       16.12     19.83 o
  -9   2   5     2368.74     2314.54     65.33 o
  -8   2   5      169.98      189.91     21.57 o
  -7   2   5        6.80        2.08     13.75 o
  -6   2   5     2607.37     2606.11     52.04 o
  -5   2   5     2467.41     2444.50     52.15 o
  -4   2   5        4.92       -1.84     10.01 o
  -3   2   5     1450.05     1431.00     27.32 o
  -2   2   5     1936.64     1786.05     33.95 o
  -1   2   5       88.99       18.71      8.87 o
   0   2   5    22294.07    22728.70    298.39 o
   1   2   5     5733.32     6337.80     87.35 o
   2   2   5      426.48      436.98     13.97 o
   3   2   5       68.03       59.54     10.38 o
   4   2   5     5328.78     5501.34     77.83 o
   5   2   5        3.01       -1.91      8.15 o
   6   2   5     2876.94     3025.86     49.42 o
   7   2   5      254.64      244.91     12.96 o
   8   2   5      907.03      893.97     41.58 o
   9   2   5     1042.87      867.69     72.07 o
  10   2   5        2.55        0.21     22.12 o
  11   2   5       22.35      -10.39     29.28 o
  12   2   5      398.83      351.56     50.45 o
  13   2   5       11.55       -2.99     44.99 o
  14   2   5      133.05       74.39     72.15 o
 -14   3   5       86.44      158.82     88.03 o
 -13   3   5        0.70      -46.29     66.25 o
 -12   3   5      186.19       69.88     78.96 o
 -11   3   5      299.57      195.90     49.66 o
 -10   3   5      212.76      172.79     41.49 o
  -9   3   5     2242.59     2419.92     90.07 o
  -8   3   5      315.61      258.92     37.09 o
  -7   3   5      139.22      127.34     20.01 o
  -6   3   5     1391.04     1499.85     37.32 o
  -5   3   5      795.43      882.22     38.59 o
  -4   3   5       18.53       -4.86     12.76 o
  -3   3   5      549.61      585.59     24.28 o
  -2   3   5      818.92      873.52     42.45 o
  -1   3   5     1974.94     2027.18     41.11 o
   0   3   5      900.35      884.01     23.42 o
   1   3   5        2.55        8.40      7.69 o
   2   3   5      739.75      761.47     21.15 o
   3   3   5       40.68       30.89      9.49 o
   4   3   5      157.74      143.76     15.24 o
   5   3   5        0.94       -0.19     11.34 o
   6   3   5       84.32       82.01     13.01 o
   7   3   5       69.55       57.16     18.37 o
   8   3   5      598.20      576.90     37.07 o
   9   3   5      125.97      114.52     27.90 o
  10   3   5      139.82      102.64     33.27 o
  11   3   5       10.00        9.63     33.74 o
  12   3   5      176.58      155.56     46.00 o
  13   3   5       47.80       20.48     40.26 o
 -13   4   5       33.06       58.08     81.68 o
 -12   4   5       24.00      134.32     85.31 o
 -11   4   5       63.21       63.53     75.33 o
 -10   4   5      374.53      366.66     98.92 o
  -9   4   5       45.78       56.21     34.56 o
  -8   4   5        1.28      -22.76     22.76 o
  -7   4   5        3.48       10.52     21.65 o
  -6   4   5     1435.28     1411.87     45.95 o
  -5   4   5        6.31        1.70     10.54 o
  -4   4   5      546.73      601.29     29.18 o
  -3   4   5       19.86       -2.96     10.26 o
  -2   4   5        5.89        8.17     11.53 o
  -1   4   5       33.70       22.81     10.63 o
   0   4   5     8887.71     8952.55    127.24 o
   1   4   5     8672.22     8936.70    121.15 o
   2   4   5      646.57      668.25     24.13 o
   3   4   5     5185.42     5139.66     95.88 o
   4   4   5       40.22       41.58     18.46 o
   5   4   5      190.31      153.31     20.59 o
   6   4   5       46.04       57.12     38.09 o
   7   4   5      367.31      327.35     47.80 o
   8   4   5       41.41        7.68     38.49 o
   9   4   5       24.51       -3.12     39.43 o
  10   4   5      324.14      351.23     97.11 o
  11   4   5       40.62       87.13     75.33 o
  12   4   5       66.75       -8.17     70.79 o
  13   4   5        3.41      -37.21     75.33 o
 -12   5   5      455.95      500.07    123.43 o
 -11   5   5      538.95      506.42    118.89 o
 -10   5   5        0.02       -2.72     65.34 o
  -9   5   5      153.58      147.93     84.40 o
  -8   5   5      102.92       77.14     72.61 o
  -7   5   5      845.00      921.47     63.83 o
  -6   5   5     2367.27     2351.09     92.11 o
  -5   5   5      156.02      103.10     22.91 o
  -4   5   5       19.10       24.09     16.04 o
  -3   5   5      755.60      704.51     31.20 o
  -2   5   5      433.76      440.15     25.43 o
  -1   5   5      243.23      269.84     22.26 o
   0   5   5      184.97      142.10     18.19 o
   1   5   5      133.35      162.85     17.82 o
   2   5   5     2682.56     2701.13     58.19 o
   3   5   5      234.36      229.77     21.07 o
   4   5   5       97.28       90.93     20.62 o
   5   5   5        5.25       -5.81     27.03 o
   6   5   5      178.38      217.56     72.61 o
   7   5   5     1269.23     1215.80    108.13 o
   8   5   5      250.69      418.39    100.74 o
   9   5   5       57.08       -1.82     60.81 o
  10   5   5      137.36      141.58     76.24 o
  11   5   5      271.24      376.64    112.54 o
  12   5   5       90.73       62.62     82.59 o
 -11   6   5      256.44      144.30     93.48 o
 -10   6   5      164.19      124.34     83.50 o
  -9   6   5       19.09       31.76     68.98 o
  -8   6   5       98.06      137.95     78.96 o
  -7   6   5      383.32      365.75    100.74 o
  -6   6   5       38.59        0.84     44.80 o
  -5   6   5      140.21      108.48     33.26 o
  -4   6   5       47.70       68.81     24.96 o
  -3   6   5       54.71       40.91     19.34 o
  -2   6   5      358.56      373.01     31.15 o
  -1   6   5        0.44      -14.82     14.82 o
   0   6   5        3.71      -14.00     14.00 o
   1   6   5     1670.69     1764.61     49.41 o
   2   6   5     1671.09     1601.80     46.88 o
   3   6   5      697.99      735.11     40.30 o
   4   6   5       56.35       21.51     27.95 o
   5   6   5      462.99      417.28     61.35 o
   6   6   5        2.92        1.82     60.81 o
   7   6   5       77.22       83.50     64.44 o
   8   6   5      145.70       13.61     60.81 o
   9   6   5       16.10      -58.08     63.53 o
  10   6   5      317.31      289.51    103.46 o
  11   6   5       15.25       26.32     73.51 o
 -10   7   5        0.82       39.93     80.77 o
  -9   7   5       24.82      -63.53     63.53 o
  -8   7   5      121.53      265.92    102.56 o
  -7   7   5      714.28      746.02    137.04 o
  -6   7   5      584.38      671.60    129.78 o
  -5   7   5      182.10      165.18     84.40 o
  -4   7   5      276.00      290.21     64.09 o
  -3   7   5       61.85       61.71     45.78 o
  -2   7   5       11.86       24.86     22.68 o
  -1   7   5        0.23      -20.66     20.66 o
   0   7   5       14.49        4.22     17.50 o
   1   7   5      424.79      345.40     31.08 o
   2   7   5       32.86       26.45     27.19 o
   3   7   5       75.72      119.36     55.51 o
   4   7   5      100.62       97.30     53.18 o
   5   7   5      179.77      182.22     61.08 o
   6   7   5      658.07      692.62     98.67 o
   7   7   5      576.45      688.59     96.88 o
   8   7   5      512.42      530.12     92.35 o
   9   7   5      910.32      808.73    113.20 o
  -7   8   5       12.65       -2.72     80.77 o
  -6   8   5      776.64      902.12    155.19 o
  -5   8   5      576.29      417.48    114.35 o
  -4   8   5       95.13      100.21     57.37 o
  -3   8   5      704.44      710.33     77.37 o
  -2   8   5       65.58      -15.50     53.03 o
  -1   8   5      705.13      775.67     75.94 o
   0   8   5       22.36       19.64     34.90 o
   1   8   5       10.10       10.28     49.36 o
   2   8   5       11.54       44.44     51.55 o
   3   8   5       62.62       45.64     52.23 o
   4   8   5      160.80      103.16     85.31 o
   5   8   5       86.85       80.68     60.28 o
   6   8   5       34.64       90.79     61.60 o
   7   8   5       17.32        8.04     55.13 o
  -4   9   5      306.56      387.30     87.27 o
  -3   9   5      236.94      285.33     76.64 o
  -2   9   5        6.64       65.63     47.06 o
  -1   9   5      118.03       35.98     48.36 o
   0   9   5        0.04      -40.84     75.33 o
   1   9   5        6.45      -36.33    109.82 o
   2   9   5        0.01       14.64     60.93 o
   3   9   5        0.26       21.78     62.89 o
   4   9   5       27.03      -48.02     54.08 o
 -14   0   6      308.18      419.30    100.74 o
 -13   0   6      128.69      213.46     58.95 o
 -12   0   6      981.02      961.11     89.38 o
 -11   0   6        9.00      -14.07     39.48 o
 -10   0   6      960.31      887.10     96.20 o
  -9   0   6       25.15       14.28     23.71 o
  -8   0   6     6869.51     6749.50    123.56 o
  -7   0   6     5149.67     4855.74     92.95 o
  -6   0   6     1284.10     1309.70     44.84 o
  -5   0   6      306.73      300.24     20.52 o
  -4   0   6     2289.50     2586.17     57.07 o
  -3   0   6     4698.19     4287.10    109.23 o
  -2   0   6      300.59      257.40     18.30 o
  -1   0   6      105.14       90.20     15.11 o
   0   0   6    13005.46    13272.61    261.23 o
   1   0   6    39570.24    39653.52    655.09 o
   2   0   6     3607.33     2817.81     47.23 o
   3   0   6      158.29      161.07     13.51 o
   4   0   6       11.00       25.05      9.28 o
   5   0   6    10712.22    11973.93    177.60 o
   6   0   6      331.48      400.39     21.39 o
   7   0   6     3105.99     3294.33     65.65 o
   8   0   6      660.43      697.22     60.52 o
   9   0   6      152.53      156.30     36.75 o
  10   0   6       26.22        0.00     50.82 o
  11   0   6      616.98      752.37    113.45 o
  12   0   6      256.86      399.33     96.20 o
  13   0   6       11.19       31.76     68.98 o
  14   0   6       15.79       27.23     73.51 o
 -14   1   6      420.81      532.13     64.19 o
 -13   1   6       66.12       57.97     38.85 o
 -12   1   6       66.27       69.25     34.90 o
 -11   1   6       16.35       19.04     27.74 o
 -10   1   6      601.50      615.67     38.08 o
  -9   1   6     3766.89     3707.91     92.95 o
  -8   1   6     4645.10     4514.44     73.59 o
  -7   1   6       35.69       27.86      9.03 o
  -6   1   6       26.53       27.37      7.86 o
  -5   1   6      896.84      965.85     22.57 o
  -4   1   6     2047.98     1938.27     31.99 o
  -3   1   6       50.30       31.05      8.97 o
  -2   1   6       64.34       82.22      9.02 o
  -1   1   6     3972.32     3998.83     62.84 o
   0   1   6        2.93        0.12      6.66 o
   1   1   6      231.24      207.84     10.91 o
   2   1   6     1788.22     1794.09     30.54 o
   3   1   6      326.71      351.01     13.12 o
   4   1   6      136.70      154.67      8.79 o
   5   1   6     1968.98     1969.23     31.37 o
   6   1   6       44.86        1.34      8.14 o
   7   1   6      449.69      470.07     18.67 o
   8   1   6       25.09       -2.69     12.10 o
   9   1   6      249.99      219.16     29.34 o
  10   1   6      845.56      753.57     52.97 o
  11   1   6       46.38       51.01     34.30 o
  12   1   6        0.00       24.61     39.69 o
  13   1   6       19.80      -15.19     47.17 o
  14   1   6       27.86      -46.64     46.64 o
 -14   2   6       17.33       56.38     39.99 o
 -13   2   6      450.17      541.04     62.43 o
 -12   2   6      546.88      462.37     55.93 o
 -11   2   6        0.41       17.44     28.89 o
 -10   2   6        0.72      -10.67     19.21 o
  -9   2   6     2005.13     1930.25     59.98 o
  -8   2   6       34.50       56.50     19.06 o
  -7   2   6      681.73      616.11     29.45 o
  -6   2   6     1276.58     1338.72     35.77 o
  -5   2   6      140.62      112.18     16.50 o
  -4   2   6     5827.56     6095.34     80.72 o
  -3   2   6      391.38      351.13     13.25 o
  -2   2   6      999.87      905.74     26.20 o
  -1   2   6     1270.70     1230.98     29.87 o
   0   2   6     1902.20     1791.00     33.54 o
   1   2   6     5149.11     5138.41     78.09 o
   2   2   6      630.62      581.56     12.88 o
   3   2   6      476.44      484.35     19.43 o
   4   2   6       27.45       36.28     10.98 o
   5   2   6     2322.49     2436.70     40.89 o
   6   2   6       97.33      105.24     11.82 o
   7   2   6       53.47       38.63     12.72 o
   8   2   6       75.61       58.15     18.91 o
   9   2   6        0.80        6.91     20.16 o
  10   2   6     2409.64     2315.90     76.85 o
  11   2   6        2.23       33.22     33.23 o
  12   2   6       16.80      -32.27     32.27 o
  13   2   6       11.63      -39.97     42.43 o
  14   2   6       41.36       63.45     59.90 o
 -14   3   6       75.35      158.82     93.48 o
 -13   3   6      370.92      476.47    121.61 o
 -12   3   6       48.67      151.56     76.24 o
 -11   3   6      222.08      236.13     48.14 o
 -10   3   6      117.60       90.25     36.73 o
  -9   3   6      649.75      692.63     54.37 o
  -8   3   6      903.28      926.56     81.09 o
  -7   3   6     2595.62     2709.90     71.59 o
  -6   3   6       15.91       14.23     12.48 o
  -5   3   6        0.31       -5.38     13.45 o
  -4   3   6     4671.80     4500.57     99.74 o
  -3   3   6       14.93        7.50      9.89 o
  -2   3   6       16.66       18.30      8.85 o
  -1   3   6      244.71      262.05     16.17 o
   0   3   6      796.88      923.19     28.55 o
   1   3   6     1752.03     1572.08     33.40 o
   2   3   6     1086.15     1214.13     26.16 o
   3   3   6      767.81      851.87     26.58 o
   4   3   6     3333.74     3175.12     68.52 o
   5   3   6      649.41      612.45     25.38 o
   6   3   6     1596.36     1422.50     63.40 o
   7   3   6      429.68      431.29     30.55 o
   8   3   6      456.52      382.45     43.87 o
   9   3   6     1912.37     1858.22     75.05 o
  10   3   6     3812.44     3743.45    150.32 o
  11   3   6        0.04       10.39     34.89 o
  12   3   6      180.93      193.02     47.18 o
  13   3   6       81.59       51.00     43.28 o
 -13   4   6       33.42      -29.95     71.70 o
 -12   4   6      963.19     1042.79    155.19 o
 -11   4   6       12.98      -11.80     58.99 o
 -10   4   6     1343.19     1221.58    158.82 o
  -9   4   6      172.28      125.59     39.86 o
  -8   4   6      295.43      297.95     41.33 o
  -7   4   6      159.52      153.90     34.01 o
  -6   4   6      125.77      126.15     20.52 o
  -5   4   6       31.99       51.25     13.19 o
  -4   4   6      651.54      623.59     28.79 o
  -3   4   6       30.05       17.75     11.58 o
  -2   4   6     3197.81     3289.22     65.51 o
  -1   4   6      258.97      234.44     18.53 o
   0   4   6        0.88        4.37     11.44 o
   1   4   6     5672.63     5909.10     91.19 o
   2   4   6      390.12      384.06     19.63 o
   3   4   6        0.51       -4.65     10.46 o
   4   4   6      311.83      314.97     26.37 o
   5   4   6      316.54      323.54     31.51 o
   6   4   6      768.91      826.21     98.32 o
   7   4   6       56.33       49.80     31.76 o
   8   4   6        6.67       46.68     65.80 o
   9   4   6       73.73      143.40     76.24 o
  10   4   6       98.83      121.61     77.14 o
  11   4   6      280.76      251.40     90.76 o
  12   4   6       35.28       61.71     75.33 o
 -12   5   6       54.31      117.98     88.94 o
 -11   5   6        0.01       -2.72     73.51 o
 -10   5   6        8.13      -11.80     56.27 o
  -9   5   6       66.77       49.01     67.16 o
  -8   5   6       90.22      117.08     66.25 o
  -7   5   6      481.44      492.53     50.95 o
  -6   5   6     1964.32     1917.04    143.96 o
  -5   5   6       87.40       68.08     19.36 o
  -4   5   6       92.02       72.60     18.82 o
  -3   5   6       36.35        9.44     13.00 o
  -2   5   6       40.43       37.78     17.23 o
  -1   5   6      223.83      262.25     23.49 o
   0   5   6       32.72       35.12     14.63 o
   1   5   6      250.43      272.69     20.86 o
   2   5   6       13.74       13.43     13.38 o
   3   5   6       22.72       18.49     14.59 o
   4   5   6      664.71      629.64     39.93 o
   5   5   6       82.28       59.66     38.25 o
   6   5   6      529.81      605.28     77.95 o
   7   5   6      815.04      869.36     92.08 o
   8   5   6      785.06      814.99    130.69 o
   9   5   6      366.73      318.56     94.39 o
  10   5   6       14.64       -4.54     62.62 o
  11   5   6      194.76      333.98    105.28 o
  12   5   6        3.29      -66.25     66.25 o
 -11   6   6       51.55      134.32     91.66 o
 -10   6   6       11.65       81.68     82.59 o
  -9   6   6       25.06      162.45     84.40 o
  -8   6   6       20.62       22.69     68.98 o
  -7   6   6      906.63     1111.77    156.10 o
  -6   6   6      116.97      141.69     53.55 o
  -5   6   6      184.43      182.66     41.26 o
  -4   6   6      351.17      372.75     38.99 o
  -3   6   6      236.88      278.28     28.63 o
  -2   6   6      238.39      244.92     26.88 o
  -1   6   6       45.79       49.24     19.09 o
   0   6   6      102.36       57.79     17.27 o
   1   6   6     2849.43     2983.99     66.95 o
   2   6   6     5201.63     5283.60    102.28 o
   3   6   6      236.03      216.90     33.76 o
   4   6   6      297.70      250.69     46.97 o
   5   6   6        2.58      -11.82     42.22 o
   6   6   6       65.28        8.80     76.69 o
   7   6   6        0.77       37.21     62.62 o
   8   6   6        9.63      -34.49     58.99 o
   9   6   6      155.12      128.87     82.59 o
  10   6   6      472.82      391.16    108.91 o
 -10   7   6       27.04       68.07     92.57 o
  -9   7   6       17.33      -10.89     77.14 o
  -8   7   6       29.35      -18.15     73.51 o
  -7   7   6       62.22       97.11     80.77 o
  -6   7   6        0.35       37.21     67.16 o
  -5   7   6        3.56        1.95     44.67 o
  -4   7   6      427.57      464.99    125.24 o
  -3   7   6        0.05       70.79     46.44 o
  -2   7   6       48.75        2.52     28.05 o
  -1   7   6        2.12       -1.54     20.88 o
   0   7   6        5.07      -10.48     18.15 o
   1   7   6       20.82       25.94     21.10 o
   2   7   6        2.26       17.87     32.36 o
   3   7   6      815.04      905.68    127.06 o
   4   7   6      102.82      107.07     60.81 o
   5   7   6      416.72      254.79     67.96 o
   6   7   6      315.81      313.51    157.92 o
   7   7   6      125.63      155.39     64.09 o
   8   7   6       84.78       94.94     62.00 o
   9   7   6       36.63       58.81     64.21 o
  -7   8   6      551.19      372.10    118.89 o
  -6   8   6        2.25       36.30     84.40 o
  -5   8   6      424.43      384.81    110.72 o
  -4   8   6      290.03      255.93    100.74 o
  -3   8   6        0.01        4.62     50.89 o
  -2   8   6      262.87      232.80     51.54 o
  -1   8   6      322.49      408.08     61.90 o
   0   8   6      932.81      931.98     92.43 o
   1   8   6       52.37      102.49     58.39 o
   2   8   6       46.29       -2.17     50.23 o
   3   8   6      170.42       26.43     55.82 o
   4   8   6      302.25      447.49     86.18 o
   5   8   6       14.66       57.07     69.43 o
   6   8   6       37.94       95.44     62.16 o
   7   8   6      201.94      259.49    101.19 o
  -4   9   6       96.35       44.22     99.38 o
  -3   9   6       22.25      -49.87     73.97 o
  -2   9   6       12.16        6.34     47.71 o
  -1   9   6       21.36      116.73     68.07 o
   0   9   6        3.81      -26.32     80.77 o
   1   9   6        4.07       60.81     85.31 o
   2   9   6       57.74       35.71     63.18 o
   3   9   6      136.06      129.83     73.13 o
 -14   1   7      627.86      531.05     62.48 o
 -13   1   7      116.55      170.96     44.36 o
 -12   1   7       63.53       51.44     31.67 o
 -11   1   7      246.78      159.60     33.48 o
 -10   1   7      121.26      132.46     24.28 o
  -9   1   7        0.86       -3.59     17.46 o
  -8   1   7     1093.31     1119.90     29.61 o
  -7   1   7        0.70       -4.74      8.02 o
  -6   1   7     3982.81     4155.00     61.55 o
  -5   1   7     3837.13     3819.17     55.96 o
  -4   1   7      382.85      439.67     14.88 o
  -3   1   7      614.67      572.13     19.13 o
  -2   1   7        1.30        6.70      8.75 o
  -1   1   7      280.36      280.17     14.29 o
   0   1   7      568.52      616.56     22.79 o
   1   1   7     7777.89     8199.31    104.34 o
   2   1   7      314.83      348.22     12.44 o
   3   1   7      189.10      128.16     10.04 o
   4   1   7     1466.13     1324.52     23.15 o
   5   1   7       32.15       59.34      8.27 o
   6   1   7      783.87      808.39     22.91 o
   7   1   7      918.03     1016.91     26.47 o
   8   1   7     2432.11     2398.77     58.73 o
   9   1   7     2527.99     2433.95     74.80 o
  10   1   7      142.38      155.99     33.16 o
  11   1   7      178.98      114.66     45.21 o
  12   1   7      306.09      432.25     65.59 o
  13   1   7       74.32      138.23     56.15 o
  14   1   7       36.08       23.88     52.33 o
 -14   2   7       94.99       56.86     40.21 o
 -13   2   7      471.55      434.89     55.55 o
 -12   2   7       59.29       52.88     34.52 o
 -11   2   7       19.89       -0.57     26.28 o
 -10   2   7      140.76      178.72     26.21 o
  -9   2   7     2497.11     2467.01     71.61 o
  -8   2   7     1746.10     1660.28     53.41 o
  -7   2   7      142.56      149.76     19.69 o
  -6   2   7      112.59       92.53     16.53 o
  -5   2   7     6141.26     6096.39    120.91 o
  -4   2   7     3430.28     3153.83     51.11 o
  -3   2   7       77.83      107.00     10.21 o
  -2   2   7       72.07       78.54      9.36 o
  -1   2   7       72.79       43.94     10.17 o
   0   2   7     7651.56     7106.44     97.83 o
   1   2   7     2975.75     2668.59     42.75 o
   2   2   7      102.53      149.01      8.08 o
   3   2   7        9.43       13.75      8.94 o
   4   2   7     2511.47     2492.82     45.04 o
   5   2   7      160.91      104.60     12.57 o
   6   2   7      513.79      513.81     26.75 o
   7   2   7      262.09      275.92     27.36 o
   8   2   7        5.11      -16.55     16.87 o
   9   2   7     1108.25     1233.91     67.47 o
  10   2   7      361.80      390.26     38.60 o
  11   2   7       35.65       42.62     33.36 o
  12   2   7       53.37       20.40     60.81 o
  13   2   7      190.57      288.28     62.17 o
 -14   3   7       15.59      186.05     92.57 o
 -13   3   7       36.91       49.92     81.68 o
 -12   3   7        5.63      157.92     84.40 o
 -11   3   7       16.83       26.54     36.95 o
 -10   3   7      129.65       36.89     29.73 o
  -9   3   7      143.56      184.79     42.31 o
  -8   3   7      160.45      143.47     31.61 o
  -7   3   7     1164.25     1136.37     66.80 o
  -6   3   7      417.13      441.51     22.99 o
  -5   3   7      958.01      945.79     30.64 o
  -4   3   7      415.66      417.16     22.73 o
  -3   3   7      376.24      398.96     19.31 o
  -2   3   7       30.25       15.73      9.39 o
  -1   3   7      856.54      885.38     27.70 o
   0   3   7     1212.11     1266.81     30.32 o
   1   3   7        0.51       -3.22      7.65 o
   2   3   7      518.65      547.89     20.20 o
   3   3   7     1169.30     1156.90     33.38 o
   4   3   7     1545.77     1666.42     44.31 o
   5   3   7        7.99        8.21     11.46 o
   6   3   7      596.21      584.79     27.11 o
   7   3   7       69.84       70.19     19.62 o
   8   3   7       35.30       51.63     21.06 o
   9   3   7        0.35      -15.87     22.58 o
  10   3   7        4.00      -19.77     27.48 o
  11   3   7      442.14      369.55    116.62 o
  12   3   7        6.54      102.67     41.50 o
  13   3   7        0.46       53.55     52.64 o
 -13   4   7      243.79      242.32    101.65 o
 -12   4   7       29.97       25.41     76.24 o
 -11   4   7       32.22       19.06     66.25 o
 -10   4   7       33.49      -40.84     59.90 o
  -9   4   7       16.42       44.30     33.96 o
  -8   4   7      523.31      483.59     48.74 o
  -7   4   7      434.89      522.23     72.44 o
  -6   4   7     1146.55     1151.53     44.98 o
  -5   4   7     3300.43     3223.40     82.64 o
  -4   4   7     7657.31     7882.08    147.58 o
  -3   4   7      178.70      204.98     21.75 o
  -2   4   7       97.35      146.12     15.97 o
  -1   4   7      494.06      407.44     31.69 o
   0   4   7     8427.17     8406.06    135.56 o
   1   4   7    17540.23    17605.96    243.38 o
   2   4   7       95.31       72.42     13.96 o
   3   4   7      124.51      131.57     15.63 o
   4   4   7      293.96      300.02     20.28 o
   5   4   7       19.36        4.33     19.91 o
   6   4   7      150.73      119.45     34.37 o
   7   4   7       61.96       57.43     30.72 o
   8   4   7      737.79      675.11     80.95 o
   9   4   7     1808.51     1748.88    182.42 o
  10   4   7      616.44      685.21    118.89 o
  11   4   7      446.71      490.99    112.54 o
  12   4   7      109.26       19.97     71.70 o
 -12   5   7      602.41      657.99    141.58 o
 -11   5   7       41.20        0.00     70.79 o
 -10   5   7       50.76       30.86     58.99 o
  -9   5   7        7.46      -47.19     47.19 o
  -8   5   7        4.54       -9.98     60.81 o
  -7   5   7      157.48      266.64     41.90 o
  -6   5   7      517.54      447.67     47.04 o
  -5   5   7       67.44       60.72     22.04 o
  -4   5   7       18.40       29.46     15.91 o
  -3   5   7     2394.13     2384.80     61.53 o
  -2   5   7      997.32      971.94     45.63 o
  -1   5   7       71.63       41.75     17.09 o
   0   5   7      305.51      270.25     32.15 o
   1   5   7        0.20      -13.18     17.92 o
   2   5   7     1302.71     1285.91     42.77 o
   3   5   7      544.80      551.90     31.05 o
   4   5   7     1269.73     1241.62     58.85 o
   5   5   7        5.65      -26.89     31.84 o
   6   5   7       35.03       31.74     41.75 o
   7   5   7      667.69      679.77    116.17 o
   8   5   7      938.27      942.96    139.77 o
   9   5   7      427.05      400.24    102.56 o
  10   5   7       55.30        4.54     68.07 o
  11   5   7       65.87       85.31     79.87 o
  12   5   7      519.45      547.26    129.78 o
 -11   6   7      297.98      388.44    120.71 o
 -10   6   7        0.01       57.18     78.96 o
  -9   6   7       20.73       58.99     74.42 o
  -8   6   7      196.97      145.21     86.22 o
  -7   6   7      160.76      223.26     82.59 o
  -6   6   7       18.79      -42.45     43.79 o
  -5   6   7       21.35        8.93     27.90 o
  -4   6   7        2.55       25.67     23.95 o
  -3   6   7     1259.56     1288.46     71.95 o
  -2   6   7       33.71       28.31     18.60 o
  -1   6   7      792.60      755.65     44.86 o
   0   6   7       50.37       42.33     17.91 o
   1   6   7      606.33      620.02     35.01 o
   2   6   7      794.61      770.98     40.39 o
   3   6   7      898.34      995.53     64.34 o
   4   6   7       29.21       15.85     34.05 o
   5   6   7      533.20      575.12     82.14 o
   6   6   7      127.91      121.24     51.63 o
   7   6   7       57.82       89.53     53.22 o
   8   6   7       69.58       79.87     69.88 o
   9   6   7       43.63      -12.71     63.53 o
  10   6   7        4.30      -65.34     65.34 o
  -9   7   7       32.62      -40.84     72.61 o
  -8   7   7       31.37      -68.07     68.07 o
  -7   7   7       13.18        4.54     70.79 o
  -6   7   7     1243.14     1283.30    173.35 o
  -5   7   7        6.65       -2.02     54.91 o
  -4   7   7       28.04       74.88     49.15 o
  -3   7   7       23.92      -11.45     34.16 o
  -2   7   7        0.68        8.16     28.16 o
  -1   7   7        3.04       11.44     21.76 o
   0   7   7       59.35       45.23     21.26 o
   1   7   7       10.64       -1.25     20.38 o
   2   7   7      154.23       73.63     47.25 o
   3   7   7      110.89      181.35     61.22 o
   4   7   7        1.94      -20.38     45.16 o
   5   7   7       84.84       59.15     51.79 o
   6   7   7       28.57       75.94     54.50 o
   7   7   7        7.42        6.85     49.45 o
   8   7   7      819.63      719.80    104.21 o
   9   7   7      173.11      179.52     69.88 o
  -7   8   7       17.55       30.86     87.13 o
  -6   8   7       47.26      142.49     92.57 o
  -5   8   7        5.72       -4.54     70.79 o
  -4   8   7      607.00      688.64    113.45 o
  -3   8   7      630.05      648.42     75.54 o
  -2   8   7       25.83      -20.66     36.76 o
  -1   8   7      249.81      328.98     68.34 o
   0   8   7      518.00      483.61     68.64 o
   1   8   7      233.27      362.54    105.28 o
   2   8   7      825.73      618.66     95.22 o
   3   8   7      159.08      193.55     65.76 o
   4   8   7      772.38      783.37    106.21 o
   5   8   7      333.67      359.58     80.83 o
   6   8   7      167.95       61.72     88.03 o
   7   8   7        1.03       23.27     57.75 o
  -4   9   7       43.28      113.31     62.65 o
  -3   9   7      166.07      187.12     68.42 o
  -2   9   7       91.38       35.39     47.24 o
  -1   9   7       73.02        5.45     82.59 o
   0   9   7        3.47       51.73     88.94 o
   1   9   7        1.63      -44.47     78.96 o
   2   9   7        1.63      -32.67     60.97 o
   3   9   7       18.04       29.88     61.89 o
 -14   0   8      415.73      418.39     96.20 o
 -13   0   8        3.94       66.02     44.18 o
 -12   0   8      230.73      233.29     97.11 o
 -11   0   8     4587.71     4352.02    318.10 o
 -10   0   8       49.37       84.86     48.10 o
  -9   0   8       29.56       -0.30     20.11 o
  -8   0   8     1010.99     1067.08     38.33 o
  -7   0   8       20.88       16.75     12.69 o
  -6   0   8    17134.34    17007.49    296.59 o
  -5   0   8    13479.82    13615.08    239.25 o
  -4   0   8       23.75       23.12     13.27 o
  -3   0   8     1722.82     1814.13    113.57 o
  -2   0   8     1244.36     1026.57     56.57 o
  -1   0   8    43879.18    40131.38   1090.89 o
   0   0   8     1858.74     1771.31     56.27 o
   1   0   8        5.17        3.77      9.37 o
   2   0   8      607.58      588.20     23.70 o
   3   0   8     3819.63     3663.74     59.00 o
   4   0   8     1715.69     1651.10     45.76 o
   5   0   8      441.33      552.74     23.57 o
   6   0   8      240.33      277.49     19.07 o
   7   0   8      245.09      321.14     24.01 o
   8   0   8     4057.26     4008.23    165.58 o
   9   0   8     3611.12     3618.45    120.29 o
  10   0   8      184.64      206.02     65.34 o
  11   0   8      826.97      752.37    113.45 o
  12   0   8       22.08       54.45     68.07 o
  13   0   8      416.41      451.97    102.56 o
  14   0   8       30.01       -7.26     69.88 o
 -14   1   8        2.71       61.33     41.79 o
 -13   1   8       57.02       21.44     36.14 o
 -12   1   8       31.07       47.87     31.74 o
 -11   1   8      301.71      351.10     41.44 o
 -10   1   8      889.53      879.65     44.48 o
  -9   1   8        2.39       -4.66     17.48 o
  -8   1   8      377.66      373.01     18.80 o
  -7   1   8      331.43      403.88     16.58 o
  -6   1   8     1546.78     1568.46     33.69 o
  -5   1   8     4510.95     4782.39     71.91 o
  -4   1   8     1255.83     1254.10     28.71 o
  -3   1   8      123.86      125.49      9.55 o
  -2   1   8     1733.38     1871.35     38.64 o
  -1   1   8      464.19      420.05     16.79 o
   0   1   8     3363.37     3395.66     51.41 o
   1   1   8        0.76       17.35      7.17 o
   2   1   8     6720.15     6545.85     87.83 o
   3   1   8      778.58      853.52     22.74 o
   4   1   8     1581.58     1727.14     25.64 o
   5   1   8     1067.58     1201.04     35.88 o
   6   1   8       76.96       67.54     12.03 o
   7   1   8     1003.77      954.15     30.35 o
   8   1   8        1.55       -6.42     16.15 o
   9   1   8      150.03      128.12     26.07 o
  10   1   8        7.96       -5.89     39.56 o
  11   1   8       59.16       60.60     41.65 o
  12   1   8       69.70      121.07     49.10 o
  13   1   8       17.73       39.04     52.19 o
  14   1   8      166.88      138.84    102.10 o
 -14   2   8       82.27       89.69     61.14 o
 -13   2   8       59.59       47.76     43.29 o
 -12   2   8       57.75       82.42     35.31 o
 -11   2   8        0.08        4.79     26.05 o
 -10   2   8      303.74      287.63     29.50 o
  -9   2   8     1204.27     1247.70     51.87 o
  -8   2   8     1842.72     1729.30     54.67 o
  -7   2   8      757.56      768.34     34.63 o
  -6   2   8     2488.42     2409.47     68.46 o
  -5   2   8      800.12      766.67     23.99 o
  -4   2   8      280.65      296.83     14.77 o
  -3   2   8      526.71      631.30     20.62 o
  -2   2   8     1784.32     1662.31     33.40 o
  -1   2   8      548.63      529.09     16.28 o
   0   2   8      899.80      948.98     20.69 o
   1   2   8     6086.62     5950.04     74.62 o
   2   2   8      164.67      142.48      9.78 o
   3   2   8     2898.59     2716.64     47.86 o
   4   2   8      670.72      660.15     23.19 o
   5   2   8     4161.52     4491.21     70.89 o
   6   2   8      415.04      454.13     22.05 o
   7   2   8       22.46       10.04     12.99 o
   8   2   8     2437.58     2382.84     64.81 o
   9   2   8      182.18      160.62     28.32 o
  10   2   8      680.14      532.89     57.25 o
  11   2   8        1.08       18.08     32.98 o
  12   2   8      185.14       70.18     46.79 o
  13   2   8      233.61      223.26     75.33 o
 -14   3   8        2.15        1.82     86.22 o
 -13   3   8       41.22      104.37     79.87 o
 -12   3   8        0.11       61.71     68.98 o
 -11   3   8      369.12      391.99     56.65 o
 -10   3   8      550.95      589.28     54.52 o
  -9   3   8     2512.92     2457.26     93.57 o
  -8   3   8        0.53        3.50     24.93 o
  -7   3   8     1895.49     1878.66     60.86 o
  -6   3   8     1820.27     1924.48     58.94 o
  -5   3   8      316.17      275.25     13.18 o
  -4   3   8       64.97       45.22     10.02 o
  -3   3   8       39.63       32.99     10.31 o
  -2   3   8      331.19      306.40     20.08 o
  -1   3   8     1711.87     1714.26     48.45 o
   0   3   8        0.16       -7.59      8.57 o
   1   3   8      468.95      462.08     19.04 o
   2   3   8     2222.18     2240.11     42.79 o
   3   3   8      422.34      449.73     18.24 o
   4   3   8      128.75      164.80     19.83 o
   5   3   8      367.65      363.58     22.59 o
   6   3   8     1537.35     1468.43     40.28 o
   7   3   8     1250.48     1096.99     46.70 o
   8   3   8      434.93      417.90     36.80 o
   9   3   8      400.19      430.31     45.11 o
  10   3   8      366.54      355.72     46.25 o
  11   3   8      529.93      576.66     96.66 o
  12   3   8       92.36      152.82     47.50 o
  13   3   8      409.77      445.62     76.24 o
 -13   4   8       49.94       75.33     85.31 o
 -12   4   8      378.50      457.41    113.45 o
 -11   4   8      243.62      201.48     96.20 o
 -10   4   8      720.25      556.34    119.80 o
  -9   4   8        5.78       18.61     29.83 o
  -8   4   8        0.03        6.86     34.19 o
  -7   4   8      372.80      433.68     64.71 o
  -6   4   8      341.10      343.65     27.31 o
  -5   4   8       31.45        6.97     16.46 o
  -4   4   8      231.48      251.89     20.93 o
  -3   4   8      463.99      488.59     35.02 o
  -2   4   8     4015.44     4038.94     94.50 o
  -1   4   8     1518.49     1785.35     42.45 o
   0   4   8     2728.07     2811.54     60.13 o
   1   4   8       61.24       82.04     14.80 o
   2   4   8      179.79      177.00     15.61 o
   3   4   8     1846.96     1752.67     43.73 o
   4   4   8      868.34      833.76     33.14 o
   5   4   8     1334.01     1287.15     81.61 o
   6   4   8     1744.58     1954.31    109.39 o
   7   4   8      202.96      279.28     55.82 o
   8   4   8      186.14      206.08     62.17 o
   9   4   8       17.67       39.03     60.81 o
  10   4   8       29.14       34.49     63.53 o
  11   4   8       60.33      180.61     86.22 o
  12   4   8      205.18      206.93     91.66 o
 -12   5   8       87.01       39.93     78.05 o
 -11   5   8      409.93      437.45    112.54 o
 -10   5   8       53.94      100.74     80.77 o
  -9   5   8        6.90       81.68     71.70 o
  -8   5   8      341.83      292.50     64.30 o
  -7   5   8      109.45      105.86     34.19 o
  -6   5   8       86.33       85.40     31.45 o
  -5   5   8       39.08        2.51     19.95 o
  -4   5   8       28.07       33.64     18.60 o
  -3   5   8      116.00      109.42     19.49 o
  -2   5   8      136.05      124.98     21.26 o
  -1   5   8      299.01      320.79     28.02 o
   0   5   8      237.16      244.31     23.66 o
   1   5   8      300.16      314.85     23.58 o
   2   5   8      233.30      243.37     25.35 o
   3   5   8      473.44      493.70     29.58 o
   4   5   8      113.25       98.79     24.58 o
   5   5   8       35.64       69.63     40.70 o
   6   5   8       25.97       33.62     59.45 o
   7   5   8      613.67      667.97    118.89 o
   8   5   8        5.20       64.44     68.07 o
   9   5   8       31.68       13.61     60.81 o
  10   5   8       46.92       27.23     73.51 o
  11   5   8       11.40      -29.95     68.07 o
 -11   6   8      408.21      403.87    124.34 o
 -10   6   8       13.85       70.79     83.50 o
  -9   6   8       39.53       80.77     77.14 o
  -8   6   8       21.79      -17.24     57.18 o
  -7   6   8      731.76      760.54    130.69 o
  -6   6   8     2167.48     2570.99    143.99 o
  -5   6   8     1041.82     1038.17     70.04 o
  -4   6   8      496.53      564.84     46.47 o
  -3   6   8       43.09       44.69     20.94 o
  -2   6   8        2.28      -18.04     18.04 o
  -1   6   8     3507.33     3757.12     95.98 o
   0   6   8     3512.11     3339.64     76.84 o
   1   6   8      522.63      542.95     33.60 o
   2   6   8     2699.27     2612.93     81.38 o
   3   6   8     2937.60     2858.60    102.57 o
   4   6   8      321.69      344.77     53.18 o
   5   6   8      211.18      251.20     62.17 o
   6   6   8      121.08       61.67     73.51 o
   7   6   8     1158.80     1217.31    118.64 o
   8   6   8      651.56      789.76    103.03 o
   9   6   8      376.00      462.29    112.54 o
  10   6   8       21.22       30.40     53.91 o
  -9   7   8        5.89       14.52     74.42 o
  -8   7   8      362.81      366.66    112.54 o
  -7   7   8       48.75       21.78     77.14 o
  -6   7   8      112.97       10.89     70.79 o
  -5   7   8       38.76       44.85     52.44 o
  -4   7   8      286.91      218.41     61.73 o
  -3   7   8      103.02       75.05     51.73 o
  -2   7   8      733.79      778.91     63.90 o
  -1   7   8     1149.41     1111.17     59.57 o
   0   7   8       54.73       65.47     22.87 o
   1   7   8      443.19      383.05     35.21 o
   2   7   8        3.31      -10.65     60.38 o
   3   7   8      309.03      163.24     98.02 o
   4   7   8      112.55      201.67     64.89 o
   5   7   8       28.88      -39.08     39.73 o
   6   7   8        1.54       18.92     58.54 o
   7   7   8      200.46      161.12     64.74 o
   8   7   8      200.81      169.08     71.70 o
   9   7   8      119.33       85.07     65.76 o
  -7   8   8      237.88      299.50    113.45 o
  -6   8   8       18.43        8.17     78.05 o
  -5   8   8      136.41      258.66     93.48 o
  -4   8   8      289.98      308.79     72.82 o
  -3   8   8        0.96       32.48     54.64 o
  -2   8   8       89.65       38.49     40.26 o
  -1   8   8        0.31       24.64     37.74 o
   0   8   8        8.55       76.24     78.05 o
   1   8   8       60.58       27.91     50.99 o
   2   8   8     1164.22     1054.02    119.96 o
   3   8   8      602.27      619.32     98.24 o
   4   8   8       19.95       -5.11     57.63 o
   5   8   8       93.30       49.50     55.78 o
   6   8   8      195.57      117.87     67.19 o
   7   8   8       37.39      -55.66     55.66 o
  -4   9   8        2.30       17.63     55.82 o
  -3   9   8        7.70      -23.19     51.55 o
  -2   9   8       20.23      -18.40     75.88 o
  -1   9   8       33.82       51.73     88.03 o
   0   9   8      260.32      153.38    103.46 o
   1   9   8        0.00       38.12     83.50 o
   2   9   8        1.07      -11.41     84.40 o
   3   9   8      228.94      249.86     83.95 o
 -14   1   9        0.19      -36.66     36.66 o
 -13   1   9       23.08       71.80     40.03 o
 -12   1   9      342.03      365.57     47.89 o
 -11   1   9      156.95      277.60     55.38 o
 -10   1   9      740.63      821.39     43.02 o
  -9   1   9     2283.68     2350.02     65.50 o
  -8   1   9     1411.10     1408.81     33.61 o
  -7   1   9      209.27      274.46     15.52 o
  -6   1   9      794.94      766.42     32.18 o
  -5   1   9      206.58      207.28     16.59 o
  -4   1   9     2898.17     2956.74     65.65 o
  -3   1   9     3910.34     4099.90     65.36 o
  -2   1   9     6409.11     5961.20     99.07 o
  -1   1   9      604.96      610.45     22.95 o
   0   1   9     1903.05     1852.83     36.03 o
   1   1   9      240.25      232.21     12.65 o
   2   1   9       77.25       79.66      7.90 o
   3   1   9     7654.85     7413.84     88.82 o
   4   1   9       28.34       28.48      6.65 o
   5   1   9       33.16       28.11      8.45 o
   6   1   9       44.79       22.45      9.41 o
   7   1   9      138.29      121.70     13.27 o
   8   1   9     1411.60     1315.47     48.25 o
   9   1   9       67.58       21.24     22.21 o
  10   1   9      134.66      108.96     41.66 o
  11   1   9      282.13      204.06     75.78 o
  12   1   9       68.70       70.21     49.92 o
  13   1   9        0.16      -41.70     41.70 o
  14   1   9       14.58      -50.75     50.75 o
 -14   2   9       84.74       13.87     39.79 o
 -13   2   9        1.95        1.84     34.18 o
 -12   2   9      738.77      648.29     60.15 o
 -11   2   9      773.13      697.13     52.10 o
 -10   2   9     1965.38     1785.93     74.64 o
  -9   2   9      572.84      581.71     36.56 o
  -8   2   9     2861.98     2620.32     69.40 o
  -7   2   9     3719.03     3455.95     79.15 o
  -6   2   9      665.66      650.31     35.85 o
  -5   2   9     1140.80     1157.87     37.33 o
  -4   2   9     2397.04     2334.96     42.60 o
  -3   2   9     3912.90     3719.75     58.41 o
  -2   2   9       46.32       42.79      9.78 o
  -1   2   9       99.81      123.42      9.98 o
   0   2   9        2.62        6.20      8.38 o
   1   2   9     3146.52     2810.66     53.58 o
   2   2   9    11482.23    11090.53    145.43 o
   3   2   9       31.51       13.00      8.67 o
   4   2   9      551.24      496.67     23.75 o
   5   2   9     1365.12     1690.65     37.03 o
   6   2   9      115.22       84.50     14.29 o
   7   2   9     1499.95     1617.89     59.28 o
   8   2   9     1276.42     1196.17     57.77 o
   9   2   9      468.36      481.66     48.89 o
  10   2   9       24.72      -28.16     28.16 o
  11   2   9      369.88      424.48     51.50 o
  12   2   9       16.80      -50.82     50.82 o
  13   2   9       17.78        3.63     60.81 o
 -14   3   9       62.76       36.30     87.13 o
 -13   3   9       61.00      137.95     90.76 o
 -12   3   9       34.95       66.25     75.33 o
 -11   3   9      452.84      381.96     55.41 o
 -10   3   9      257.20      284.33     41.12 o
  -9   3   9      441.81      402.09     55.94 o
  -8   3   9       58.40       41.25     27.61 o
  -7   3   9      306.56      345.58     30.88 o
  -6   3   9      566.56      643.38     36.26 o
  -5   3   9      655.25      712.81     30.92 o
  -4   3   9      203.87      200.25     15.41 o
  -3   3   9       46.05       47.65     11.57 o
  -2   3   9        9.61       -3.80     10.53 o
  -1   3   9      181.57      212.98     15.68 o
   0   3   9      277.56      275.85     16.56 o
   1   3   9     1764.84     1873.28     41.20 o
   2   3   9      641.97      668.24     23.33 o
   3   3   9      668.49      632.61     21.51 o
   4   3   9      816.07      910.96     29.38 o
   5   3   9     1019.17     1122.86     35.10 o
   6   3   9      220.17      239.16     24.69 o
   7   3   9       69.32       64.26     20.57 o
   8   3   9      129.01       97.29     23.69 o
   9   3   9      128.76      112.43     32.78 o
  10   3   9       66.21       29.22     29.62 o
  11   3   9       49.56       16.34     55.82 o
  12   3   9        1.49       33.54     40.53 o
  13   3   9      138.84      188.77     61.71 o
 -13   4   9      432.84      460.14    115.26 o
 -12   4   9      344.42      443.80    117.08 o
 -11   4   9      145.13      107.09     79.87 o
 -10   4   9      372.41      327.63     98.92 o
  -9   4   9     1465.44     1420.81     91.04 o
  -8   4   9     1413.14     1599.12     84.43 o
  -7   4   9      957.80     1026.15     65.77 o
  -6   4   9      162.34      199.25     32.62 o
  -5   4   9        2.13       21.23     19.10 o
  -4   4   9     1142.69     1141.85     42.33 o
  -3   4   9     1515.51     1461.47     40.39 o
  -2   4   9      340.66      321.77     23.58 o
  -1   4   9      707.23      769.21     32.18 o
   0   4   9      420.17      446.33     35.19 o
   1   4   9       69.08      120.83     17.03 o
   2   4   9      213.41      187.73     15.97 o
   3   4   9     4448.79     4294.00     89.72 o
   4   4   9       69.92       61.39     14.61 o
   5   4   9      327.06      331.27     39.57 o
   6   4   9      717.05      808.31     66.89 o
   7   4   9      953.61      872.73     88.88 o
   8   4   9      103.05      184.88     78.05 o
   9   4   9        6.86      141.58     75.33 o
  10   4   9       79.07       -6.35     63.53 o
  11   4   9      594.86      789.58    137.95 o
  12   4   9        3.16       -4.54     68.07 o
 -12   5   9       32.12       44.47     76.24 o
 -11   5   9       87.38       74.42     75.33 o
 -10   5   9      190.15      195.13     88.94 o
  -9   5   9      334.05      333.98     98.02 o
  -8   5   9      199.32      256.96     64.05 o
  -7   5   9      185.76      214.48     38.11 o
  -6   5   9       11.55       20.30     33.27 o
  -5   5   9       29.02       24.39     23.33 o
  -4   5   9      338.28      353.36     31.01 o
  -3   5   9        0.00       17.82     15.57 o
  -2   5   9      414.64      426.10     32.43 o
  -1   5   9     2094.93     2068.71     68.34 o
   0   5   9     1113.14     1218.41     48.01 o
   1   5   9      843.49      823.42     38.66 o
   2   5   9      662.03      738.26     33.48 o
   3   5   9     1145.41     1147.12     49.03 o
   4   5   9       81.83       81.79     24.99 o
   5   5   9       10.82       18.26     30.06 o
   6   5   9      547.44      396.42     76.41 o
   7   5   9      103.09      234.15     82.59 o
   8   5   9        0.26       68.98     65.34 o
   9   5   9        8.55      -24.50     57.18 o
  10   5   9      239.35      266.82     94.39 o
  11   5   9        8.97       80.77     80.77 o
 -11   6   9       16.16      -28.13     77.14 o
 -10   6   9       37.10       23.60     78.96 o
  -9   6   9      113.57       34.49     73.51 o
  -8   6   9       66.89      106.19     73.51 o
  -7   6   9       62.32       33.88     56.72 o
  -6   6   9       66.84      120.98     54.84 o
  -5   6   9      858.54      797.28     73.27 o
  -4   6   9      143.75      124.63     30.06 o
  -3   6   9      815.96      827.30     47.35 o
  -2   6   9      453.15      410.41     36.15 o
  -1   6   9     2538.72     2602.64     76.93 o
   0   6   9       50.93       48.71     20.04 o
   1   6   9     2079.00     2091.79     64.19 o
   2   6   9     1735.21     1726.10     83.84 o
   3   6   9      125.22       81.97     37.33 o
   4   6   9       26.01        5.85     31.14 o
   5   6   9        6.04       26.18     70.34 o
   6   6   9      724.18      801.06     98.32 o
   7   6   9       23.07       65.66     58.54 o
   8   6   9      354.42      358.75     75.07 o
   9   6   9       68.86      148.03     64.44 o
  10   6   9      103.59      116.26     61.68 o
  -9   7   9       68.86      105.28     85.31 o
  -8   7   9        0.00      -54.45     69.88 o
  -7   7   9      135.83      186.96     92.57 o
  -6   7   9       60.77      -24.50     66.25 o
  -5   7   9        8.29       15.93     54.20 o
  -4   7   9      270.22      250.64     68.07 o
  -3   7   9       32.93      -19.44     54.00 o
  -2   7   9      592.78      509.45     74.07 o
  -1   7   9      467.33      503.35     41.93 o
   0   7   9        0.11      -20.79     20.79 o
   1   7   9       26.86       38.13     27.70 o
   2   7   9       92.49       34.06     46.79 o
   3   7   9      329.77      378.98     74.71 o
   4   7   9      104.34      121.99     58.39 o
   5   7   9       36.98       28.38     50.30 o
   6   7   9       43.58      -16.74     43.31 o
   7   7   9        5.19       -3.42     53.24 o
   8   7   9       37.75      -42.44     48.45 o
   9   7   9       42.43       53.78     59.94 o
  -7   8   9      105.27      235.06    103.46 o
  -6   8   9      118.24      172.44     94.39 o
  -5   8   9        0.37      -40.84     76.24 o
  -4   8   9        7.19      108.67     58.87 o
  -3   8   9       68.55      141.91    107.09 o
  -2   8   9       28.81       18.58     40.53 o
  -1   8   9      168.16      194.93     50.48 o
   0   8   9       24.23       32.67     76.24 o
   1   8   9      113.02      203.42     65.12 o
   2   8   9     2220.83     2364.62    190.14 o
   3   8   9      486.97      417.77     87.21 o
   4   8   9     1274.99     1365.74    136.24 o
   5   8   9       61.09      -23.45     71.70 o
   6   8   9       82.05        2.41     90.30 o
  -4   9   9      113.24       14.52     88.94 o
  -3   9   9       23.24       33.95     49.37 o
  -2   9   9       14.42       37.55     51.69 o
  -1   9   9        0.95       66.25     88.94 o
   0   9   9       84.55      102.56     99.83 o
   1   9   9       36.54      -45.38     79.87 o
   2   9   9       57.14       40.09     59.67 o
   3   9   9       30.49       63.92     68.68 o
 -14   0  10       11.47       81.15     53.42 o
 -13   0  10      125.81      241.46     61.08 o
 -12   0  10       34.53       57.72     44.02 o
 -11   0  10       53.39        5.95     73.51 o
 -10   0  10       79.00       65.89     40.72 o
  -9   0  10    25322.51    24189.83    483.17 o
  -8   0  10     4567.82     4265.16     95.65 o
  -7   0  10        3.53       -4.56     16.88 o
  -6   0  10      245.90      247.82     22.28 o
  -5   0  10    10797.89    11102.88    250.15 o
  -4   0  10        0.61       11.36     30.26 o
  -3   0  10     2728.45     2895.19     75.32 o
  -2   0  10      980.91      933.74     46.13 o
  -1   0  10      138.60      127.27     23.20 o
   0   0  10     1830.51     2012.59     65.81 o
   1   0  10     6924.06     5874.61    101.66 o
   2   0  10     4734.13     4573.03     76.13 o
   3   0  10       36.04       22.32      9.14 o
   4   0  10     5746.94     5404.36     78.71 o
   5   0  10        3.10        9.42     11.25 o
   6   0  10      940.00     1027.44     39.90 o
   7   0  10      422.48      414.49     29.12 o
   8   0  10      335.23      325.52     33.27 o
   9   0  10     1952.49     2074.47    113.79 o
  10   0  10     1305.73      922.09    117.08 o
  11   0  10       45.01       63.53     58.08 o
  12   0  10       19.71      128.87     74.42 o
  13   0  10       74.48      172.44     82.59 o
  14   0  10      205.90      245.95     91.66 o
 -14   1  10        0.01      -37.89     37.89 o
 -13   1  10      216.11      146.36     37.56 o
 -12   1  10      394.37      414.20     45.50 o
 -11   1  10      142.19       89.21     31.48 o
 -10   1  10      160.55      148.19     27.57 o
  -9   1  10     3793.75     3809.48     88.69 o
  -8   1  10       99.57      103.37     13.21 o
  -7   1  10      467.72      462.39     25.51 o
  -6   1  10      235.79      254.71     16.42 o
  -5   1  10     7651.54     8490.31    118.21 o
  -4   1  10      335.77      428.80     18.39 o
  -3   1  10     3210.25     3216.70     55.84 o
  -2   1  10        0.94        1.54     16.16 o
  -1   1  10      181.56      151.19     13.88 o
   0   1  10      225.89      193.59     13.94 o
   1   1  10      248.65      252.36     13.17 o
   2   1  10      952.09      934.69     21.39 o
   3   1  10       71.81       70.35      8.07 o
   4   1  10      274.64      313.15     14.42 o
   5   1  10     2199.36     2214.53     35.29 o
   6   1  10      865.71      971.18     25.78 o
   7   1  10       59.24       58.16     13.70 o
   8   1  10        2.53       -9.66     16.64 o
   9   1  10      207.04      204.32     32.47 o
  10   1  10      486.00      421.99     53.53 o
  11   1  10      482.09      469.43     82.59 o
  12   1  10       46.01       21.09     44.06 o
  13   1  10        2.33      -45.13     45.13 o
 -14   2  10        7.65      -21.91     46.39 o
 -13   2  10      287.11      297.51     47.75 o
 -12   2  10       57.74       55.26     35.33 o
 -11   2  10      219.22      223.77     39.82 o
 -10   2  10      226.05      238.12     28.98 o
  -9   2  10      321.87      338.76     32.98 o
  -8   2  10       93.79       78.35     23.16 o
  -7   2  10      490.26      504.02     32.38 o
  -6   2  10      136.15      124.46     12.47 o
  -5   2  10     3635.64     3833.71     72.89 o
  -4   2  10     3020.60     3261.35     55.13 o
  -3   2  10      406.28      475.96     18.17 o
  -2   2  10        0.05       -1.59      8.90 o
  -1   2  10      335.54      406.18     15.31 o
   0   2  10     2452.84     2325.83     40.44 o
   1   2  10      402.69      366.42     14.75 o
   2   2  10      341.98      419.68     16.59 o
   3   2  10      275.83      273.55     16.34 o
   4   2  10     1365.64     1486.86     32.82 o
   5   2  10      506.08      502.46     23.12 o
   6   2  10     1326.95     1385.05     36.21 o
   7   2  10       33.39       15.85     16.32 o
   8   2  10      147.09      142.04     23.90 o
   9   2  10      932.48     1045.01     55.29 o
  10   2  10      123.18      100.95     32.24 o
  11   2  10        0.36       37.24     39.46 o
  12   2  10        5.51      -25.41     52.64 o
  13   2  10       37.99       82.59     67.16 o
 -14   3  10      186.49      292.24    108.00 o
 -13   3  10      276.84      404.77    117.08 o
 -12   3  10      706.28      740.57    134.32 o
 -11   3  10      224.54      207.32     46.71 o
 -10   3  10      492.18      521.59     51.98 o
  -9   3  10      238.39      148.70     35.24 o
  -8   3  10        5.03       16.19     25.34 o
  -7   3  10       82.57      105.71     29.10 o
  -6   3  10      437.46      498.87     30.62 o
  -5   3  10        9.14       15.97      8.40 o
  -4   3  10     1442.54     1375.22     31.06 o
  -3   3  10     5996.35     6030.04    100.43 o
  -2   3  10      454.95      440.49     24.27 o
  -1   3  10      116.16      161.69     14.81 o
   0   3  10      457.15      456.96     21.76 o
   1   3  10      684.97      638.81     26.91 o
   2   3  10      622.91      654.72     34.98 o
   3   3  10      465.25      464.27     18.28 o
   4   3  10      599.20      641.23     30.35 o
   5   3  10     2849.20     2915.13     61.02 o
   6   3  10      331.07      353.19     25.00 o
   7   3  10       89.57      116.82     23.28 o
   8   3  10        0.08        3.00     19.68 o
   9   3  10       65.31      -21.99     28.93 o
  10   3  10      546.21      738.41     70.56 o
  11   3  10      683.56      729.99     73.03 o
  12   3  10      121.46      175.23     48.67 o
  13   3  10      111.53      120.71     59.90 o
 -13   4  10      249.56      261.38    102.56 o
 -12   4  10       94.04        1.82     74.42 o
 -11   4  10      100.67      110.72     74.42 o
 -10   4  10      190.44       73.51     76.24 o
  -9   4  10      424.15      448.25     51.28 o
  -8   4  10        1.76      -19.07     25.78 o
  -7   4  10      541.42      495.90     48.34 o
  -6   4  10        7.35      -20.33     20.33 o
  -5   4  10      908.94      928.95     45.72 o
  -4   4  10      877.68      880.31     35.88 o
  -3   4  10        3.03        1.04     11.58 o
  -2   4  10     2342.41     2411.73     59.15 o
  -1   4  10       31.30      -13.52     13.52 o
   0   4  10     6165.55     6268.21    108.43 o
   1   4  10      237.10      279.17     21.74 o
   2   4  10      553.94      554.30     25.77 o
   3   4  10       25.75        8.66     11.69 o
   4   4  10      215.84      219.74     24.51 o
   5   4  10       57.86       15.17     33.10 o
   6   4  10      988.15     1070.75     77.07 o
   7   4  10       12.31      -34.97     34.97 o
   8   4  10      123.19       16.67     43.78 o
   9   4  10        1.14      124.34     70.79 o
  10   4  10      108.95      229.61     83.50 o
  11   4  10        1.75      -65.34     65.34 o
  12   4  10       95.82      134.32     92.57 o
 -12   5  10        0.85      -23.60     70.79 o
 -11   5  10       15.90       87.13     78.96 o
 -10   5  10        0.92       47.19     72.61 o
  -9   5  10      574.10      362.12     99.83 o
  -8   5  10      528.97      572.43     83.09 o
  -7   5  10      177.99      235.50     40.39 o
  -6   5  10      167.35      162.53     35.96 o
  -5   5  10       58.96       26.94     25.89 o
  -4   5  10      279.71      285.90     29.07 o
  -3   5  10        1.71        2.97     17.87 o
  -2   5  10     1091.78     1084.06     49.90 o
  -1   5  10       14.52       13.59     24.89 o
   0   5  10      470.21      474.26     30.94 o
   1   5  10        5.68       -0.33     14.67 o
   2   5  10       32.09       41.95     14.99 o
   3   5  10      125.21      152.80     27.53 o
   4   5  10     2221.45     2247.54     79.24 o
   5   5  10       26.49       62.68     32.47 o
   6   5  10      415.02      421.50    103.63 o
   7   5  10       40.62       24.66     45.21 o
   8   5  10        0.05      -15.97     40.11 o
   9   5  10       10.25      -41.75     53.55 o
  10   5  10      243.70      293.14     98.92 o
  11   5  10       30.83       75.33     83.50 o
 -11   6  10       12.12      -73.51     73.51 o
 -10   6  10     1136.21     1501.11    198.76 o
  -9   6  10      968.64     1176.21    170.62 o
  -8   6  10      320.78      245.04     93.48 o
  -7   6  10        0.40      -15.68     47.81 o
  -6   6  10       39.40      -40.34     40.34 o
  -5   6  10      246.81      326.27     53.16 o
  -4   6  10      224.16      273.21     36.78 o
  -3   6  10      371.80      374.93     39.56 o
  -2   6  10     1335.53     1380.88     61.16 o
  -1   6  10      229.66      228.33     29.24 o
   0   6  10      115.80      110.68     23.95 o
   1   6  10     1974.12     2008.08     61.46 o
   2   6  10      336.75      295.16     40.76 o
   3   6  10      360.80      354.90     62.49 o
   4   6  10      457.61      443.21     57.98 o
   5   6  10      146.90      197.84     58.13 o
   6   6  10      155.38       79.98     51.45 o
   7   6  10       24.40       33.90     49.04 o
   8   6  10        4.88       97.17     55.82 o
   9   6  10      437.46      571.94     91.37 o
  10   6  10       91.94      173.68     67.00 o
  -9   7  10       59.55      -74.42     74.42 o
  -8   7  10      294.48      640.74    137.04 o
  -7   7  10       69.19      108.91     84.40 o
  -6   7  10      156.98      207.94     74.87 o
  -5   7  10       26.01       53.16     60.35 o
  -4   7  10       38.98       89.03     51.04 o
  -3   7  10      502.35      633.87     84.68 o
  -2   7  10       73.22       60.57     44.83 o
  -1   7  10        0.07       20.10     25.52 o
   0   7  10        2.65      -12.09     24.59 o
   1   7  10      294.01      308.06     45.02 o
   2   7  10      110.06      108.86     55.13 o
   3   7  10        0.02       16.63     47.44 o
   4   7  10       12.48      -41.73     42.67 o
   5   7  10      117.19      118.43     57.02 o
   6   7  10      418.30      507.42     87.89 o
   7   7  10      515.65      622.36    220.54 o
   8   7  10       42.13       83.31     59.05 o
  -7   8  10       32.04       24.50     82.59 o
  -6   8  10        5.67      -24.50     79.87 o
  -5   8  10      313.61      206.02     97.11 o
  -4   8  10        9.86        0.13     68.52 o
  -3   8  10        6.68      -19.28     49.70 o
  -2   8  10      128.38      171.27     49.78 o
  -1   8  10      400.90      399.41     61.28 o
   0   8  10      177.66      160.64     95.29 o
   1   8  10       56.14       58.08     77.14 o
   2   8  10      268.18      138.32    118.44 o
   3   8  10       76.14       33.41    127.97 o
   4   8  10       10.33       37.79     53.80 o
   5   8  10      331.49      214.70    134.32 o
   6   8  10        0.61      -13.09     66.71 o
  -3   9  10       12.65       88.40     55.42 o
  -2   9  10      117.14       44.47     96.20 o
  -1   9  10        0.71       10.89     85.31 o
   0   9  10        7.20       39.03     87.13 o
   1   9  10        0.05      -10.89     83.50 o
   2   9  10        7.18      -61.71     77.14 o
 -14   1  11      730.33      815.32     76.11 o
 -13   1  11      287.78      459.44     50.81 o
 -12   1  11       17.08      -17.81     27.10 o
 -11   1  11      201.44      213.24     36.61 o
 -10   1  11      501.32      602.56     42.43 o
  -9   1  11      677.15      641.19     37.92 o
  -8   1  11        0.18        3.46     13.01 o
  -7   1  11       17.16        0.06     11.86 o
  -6   1  11        6.82       16.82     10.54 o
  -5   1  11       29.42       10.83     10.56 o
  -4   1  11     1264.31     1225.08     30.72 o
  -3   1  11     1557.30     1672.65     40.54 o
  -2   1  11     2088.25     2006.64     45.00 o
  -1   1  11     4231.36     4218.00     84.99 o
   0   1  11      873.43      907.33     25.21 o
   1   1  11     1436.80     1491.51     31.13 o
   2   1  11       43.56       58.84     11.36 o
   3   1  11      875.21      873.49     20.35 o
   4   1  11    16351.97    16587.92    188.85 o
   5   1  11     2446.56     2407.38     35.35 o
   6   1  11        1.92       -6.92      8.56 o
   7   1  11      162.30      184.19     16.78 o
   8   1  11      580.36      612.37     33.61 o
   9   1  11     1223.11     1329.45     68.35 o
  10   1  11      253.31      266.95     45.75 o
  11   1  11        0.30       -7.37     40.94 o
  12   1  11       31.64       86.81     49.27 o
  13   1  11      321.52      359.77     71.10 o
 -14   2  11        4.75      -48.46     48.46 o
 -13   2  11        3.85        4.01     34.47 o
 -12   2  11       42.02       18.98     35.76 o
 -11   2  11     1535.99     1542.05     72.81 o
 -10   2  11     2071.78     1985.34     90.04 o
  -9   2  11     1459.93     1310.21     67.28 o
  -8   2  11      968.61     1014.09     59.33 o
  -7   2  11        3.59       20.95     15.72 o
  -6   2  11      558.37      516.08     22.21 o
  -5   2  11      460.10      462.60     21.15 o
  -4   2  11     6509.46     6987.45    107.49 o
  -3   2  11       14.00       12.20      9.44 o
  -2   2  11     1998.85     2062.38     44.84 o
  -1   2  11      996.18     1045.00     30.49 o
   0   2  11      465.08      472.43     21.12 o
   1   2  11     3321.89     3450.01     60.32 o
   2   2  11      393.23      377.51     14.66 o
   3   2  11     4758.70     4998.12     72.78 o
   4   2  11     1456.76     1392.25     32.26 o
   5   2  11     1273.68     1372.08     41.18 o
   6   2  11        0.49        0.95     12.48 o
   7   2  11      841.88      891.97     37.99 o
   8   2  11      105.63      109.64     25.26 o
   9   2  11        8.46       -2.53     22.81 o
  10   2  11      502.03      526.43     48.58 o
  11   2  11      398.70      347.60     76.24 o
  12   2  11      148.59       78.96     58.99 o
  13   2  11       90.72       82.59     71.70 o
 -14   3  11      280.11      107.09     89.85 o
 -13   3  11       48.63      144.30     86.22 o
 -12   3  11       34.05       39.03     65.34 o
 -11   3  11      325.39      292.53     45.92 o
 -10   3  11       34.58       44.33     30.49 o
  -9   3  11       96.67       77.15     29.64 o
  -8   3  11      713.22      696.43     71.26 o
  -7   3  11      227.66      311.63     37.79 o
  -6   3  11        2.82        0.37     11.36 o
  -5   3  11      902.40     1029.47     25.75 o
  -4   3  11     1678.60     1732.88     36.65 o
  -3   3  11      491.10      498.77     25.15 o
  -2   3  11      313.98      310.07     29.98 o
  -1   3  11     1358.91     1476.20     39.26 o
   0   3  11      260.76      293.58     22.26 o
   1   3  11      513.02      590.35     38.98 o
   2   3  11     1429.55     1471.69     39.14 o
   3   3  11      111.49      100.27     11.22 o
   4   3  11       32.94       43.99     12.42 o
   5   3  11      196.14      207.34     18.33 o
   6   3  11      312.47      360.31     26.39 o
   7   3  11       19.94       41.32     20.10 o
   8   3  11       19.22       30.03     20.87 o
   9   3  11      324.91      325.26     44.49 o
  10   3  11      194.37      114.45     40.62 o
  11   3  11       54.21       66.35     41.81 o
  12   3  11        0.47       89.85     55.36 o
  13   3  11      135.03       13.61     52.64 o
 -13   4  11       12.64       77.14     85.31 o
 -12   4  11       12.34      -29.04     73.51 o
 -11   4  11      380.49      301.31     99.83 o
 -10   4  11      719.61      636.63     87.25 o
  -9   4  11      283.61      346.89     47.42 o
  -8   4  11       89.55       71.54     30.26 o
  -7   4  11      230.41      254.93     46.09 o
  -6   4  11     1662.47     1510.27     61.34 o
  -5   4  11       87.27      109.68     23.13 o
  -4   4  11      142.14      121.45     16.57 o
  -3   4  11       56.82       60.98     14.53 o
  -2   4  11      737.40      725.78     34.36 o
  -1   4  11      411.14      454.63     34.96 o
   0   4  11      165.54      224.34     32.78 o
   1   4  11       60.00       77.84     15.66 o
   2   4  11      915.97      879.63     31.28 o
   3   4  11     3073.53     3098.13     80.43 o
   4   4  11      101.29      131.31     22.44 o
   5   4  11      221.94      267.00     31.54 o
   6   4  11      526.53      470.98     48.25 o
   7   4  11      757.42      661.19     65.96 o
   8   4  11      984.26     1114.49    141.58 o
   9   4  11       64.34       27.23     63.53 o
  10   4  11      351.86      124.34     76.24 o
  11   4  11      169.55      245.04     91.66 o
  12   4  11       77.77      -43.56     72.61 o
 -12   5  11        0.27        9.08     75.33 o
 -11   5  11       26.80       61.71     76.24 o
 -10   5  11      397.35      513.68    119.80 o
  -9   5  11      312.24      354.86    100.74 o
  -8   5  11      441.10      516.11     81.47 o
  -7   5  11      290.65      238.89     40.76 o
  -6   5  11        0.54       41.71     34.19 o
  -5   5  11      845.61      816.23    112.23 o
  -4   5  11     1007.79      963.23     67.19 o
  -3   5  11       33.74       32.01     21.24 o
  -2   5  11       67.61       70.62     22.82 o
  -1   5  11     2983.43     2885.69     83.50 o
   0   5  11      159.74      147.99     22.93 o
   1   5  11      306.04      326.67     26.71 o
   2   5  11       25.96       23.01     14.97 o
   3   5  11     1457.51     1404.69     64.66 o
   4   5  11      382.93      366.62     40.03 o
   5   5  11       54.63       28.08     32.99 o
   6   5  11        6.75       43.11     36.47 o
   7   5  11      324.73      454.07     74.41 o
   8   5  11      896.40      958.07    103.27 o
   9   5  11      336.02      521.41    152.47 o
  10   5  11      242.59      261.16    144.30 o
  11   5  11      109.44      100.43     59.88 o
 -11   6  11       21.70       -9.08     67.16 o
 -10   6  11       44.94      -68.98     68.98 o
  -9   6  11      542.08      499.16    120.71 o
  -8   6  11      172.92      192.40     88.03 o
  -7   6  11      103.77       48.68     54.45 o
  -6   6  11      129.27      159.96     56.47 o
  -5   6  11       28.08       -1.12     59.21 o
  -4   6  11        0.29      -25.91     25.91 o
  -3   6  11      134.54      120.39     32.89 o
  -2   6  11        1.02      -22.08     22.08 o
  -1   6  11      340.17      332.73     49.38 o
   0   6  11      281.87      268.40     31.94 o
   1   6  11       47.12       25.81     18.74 o
   2   6  11      497.53      522.46     50.80 o
   3   6  11       77.02       68.56     29.48 o
   4   6  11      135.53      114.44     80.32 o
   5   6  11      934.96      926.70    102.60 o
   6   6  11        5.16       -6.76     44.57 o
   7   6  11      371.31      265.87     78.96 o
   8   6  11       58.15       28.63     51.95 o
   9   6  11       19.84       99.12     72.15 o
  10   6  11        4.62       80.61     59.34 o
  -9   7  11      123.49      210.56    103.46 o
  -8   7  11        4.98       -5.45     71.70 o
  -7   7  11       54.17       29.95     68.98 o
  -6   7  11      421.89      410.40     96.66 o
  -5   7  11        9.01       36.84    114.81 o
  -4   7  11      110.24      191.25     59.96 o
  -3   7  11        9.96        5.05     58.54 o
  -2   7  11      840.27      840.45     94.94 o
  -1   7  11      133.15      210.75     48.60 o
   0   7  11       17.79       22.89     26.58 o
   1   7  11       44.77       -6.24     29.64 o
   2   7  11        0.20       -1.85     48.02 o
   3   7  11     1130.95     1132.98    117.09 o
   4   7  11     2425.44     2319.81    169.71 o
   5   7  11      250.12      366.74     89.40 o
   6   7  11      724.80      739.20     98.91 o
   7   7  11        2.43        3.88     55.44 o
   8   7  11        2.52       50.74     58.87 o
  -7   8  11      129.40      133.41    102.56 o
  -6   8  11        3.34       40.84     71.70 o
  -5   8  11        2.46      111.76     62.88 o
  -4   8  11      150.21      154.87     65.34 o
  -3   8  11       17.02       80.80     76.69 o
  -2   8  11        7.31       30.47     42.52 o
  -1   8  11      213.24      208.61     67.30 o
   0   8  11       31.48       44.47     79.87 o
   1   8  11      104.27       26.32     75.33 o
   2   8  11     1234.52     1039.72    118.18 o
   3   8  11      152.17      278.52    168.35 o
   4   8  11     1417.02     1413.77    139.00 o
   5   8  11       85.98       82.81     63.45 o
   6   8  11        0.13       27.00     59.00 o
  -3   9  11       47.87       95.40     81.74 o
  -2   9  11      324.42      413.85    132.50 o
  -1   9  11      170.50       98.92     90.76 o
   0   9  11        0.53        7.26     84.40 o
   1   9  11      185.51       78.05     92.57 o
   2   9  11       10.66      119.80     96.20 o
 -14   0  12      233.87      147.60     59.75 o
 -13   0  12      128.61      109.68     53.75 o
 -12   0  12       35.60       33.85     44.25 o
 -11   0  12     1332.43     1279.07    101.92 o
 -10   0  12       11.06        5.50     36.40 o
  -9   0  12        0.07      -18.61     18.61 o
  -8   0  12        9.82       42.12     21.02 o
  -7   0  12       29.33       24.90     16.72 o
  -6   0  12     3207.72     3216.15     75.58 o
  -5   0  12       49.13       32.04     16.60 o
  -4   0  12      264.32      254.16     24.98 o
  -3   0  12     9986.09    10604.11    317.98 o
  -2   0  12     2153.04     2062.96     73.68 o
  -1   0  12     9067.68     8606.03    261.60 o
   0   0  12      447.82      466.83     30.51 o
   1   0  12       92.32       95.34     15.06 o
   2   0  12     7834.49     7905.96    188.73 o
   3   0  12     1085.86     1306.60     35.10 o
   4   0  12     7109.15     7179.44    118.28 o
   5   0  12        9.72       -0.96     10.85 o
   6   0  12     1998.32     1991.47     67.88 o
   7   0  12     2055.77     2057.57     67.77 o
   8   0  12      380.11      406.68    148.84 o
   9   0  12       36.67      -34.25     34.25 o
  10   0  12      549.91      500.98     94.39 o
  11   0  12      218.53      221.45     73.51 o
  12   0  12      206.03       58.99     66.25 o
  13   0  12      865.61      810.46    132.50 o
 -14   1  12       23.59      -19.03     38.55 o
 -13   1  12       71.41       74.74     36.68 o
 -12   1  12       20.37       22.45     30.04 o
 -11   1  12      568.95      615.38     51.30 o
 -10   1  12      748.86      800.34     48.26 o
  -9   1  12       25.16       31.17     19.23 o
  -8   1  12      246.85      266.71     21.35 o
  -7   1  12       50.03       30.26     12.88 o
  -6   1  12       12.73       23.58     10.91 o
  -5   1  12      288.95      312.44     18.38 o
  -4   1  12     3766.02     4395.92     73.00 o
  -3   1  12      208.90      186.10     13.71 o
  -2   1  12     4473.00     4302.13     70.77 o
  -1   1  12      246.62      248.01     21.40 o
   0   1  12      810.41      829.49     28.59 o
   1   1  12     2602.36     2651.62     48.70 o
   2   1  12      315.09      347.38     14.49 o
   3   1  12     3352.08     3541.45     44.84 o
   4   1  12     2123.46     2056.40     33.05 o
   5   1  12      651.48      628.88     18.95 o
   6   1  12      389.46      393.87     19.27 o
   7   1  12      465.89      495.65     27.41 o
   8   1  12       61.67       44.64     20.75 o
   9   1  12       22.87       38.03     26.84 o
  10   1  12       13.99      -29.47     40.33 o
  11   1  12        2.33       34.19     42.95 o
  12   1  12      253.98      241.87     60.97 o
  13   1  12      237.69      152.28     59.43 o
 -14   2  12       42.31      140.74     70.34 o
 -13   2  12        0.64       70.74     54.64 o
 -12   2  12        1.25        5.75     37.78 o
 -11   2  12      248.32      172.35     45.31 o
 -10   2  12     1031.84      983.01     56.02 o
  -9   2  12     1021.34      890.44     52.33 o
  -8   2  12     1549.36     1446.39     70.62 o
  -7   2  12      498.67      538.39     28.60 o
  -6   2  12      733.60      707.44     26.73 o
  -5   2  12     3164.87     3491.11     63.79 o
  -4   2  12      209.03      279.53     17.45 o
  -3   2  12      777.81      917.35     30.94 o
  -2   2  12      238.59      211.28     11.98 o
  -1   2  12      161.39      119.52     13.18 o
   0   2  12     1776.38     1776.73     40.12 o
   1   2  12     2769.10     3116.94     49.94 o
   2   2  12      698.62      696.81     21.02 o
   3   2  12     1109.72     1186.94     28.39 o
   4   2  12        6.02       -7.98     10.71 o
   5   2  12      317.50      314.24     18.16 o
   6   2  12      317.28      342.30     23.82 o
   7   2  12      142.31      140.48     20.83 o
   8   2  12       86.40      104.37     25.03 o
   9   2  12      801.21      820.98     50.10 o
  10   2  12       76.31       71.39     37.21 o
  11   2  12      119.61       55.36     57.18 o
  12   2  12        1.33       -0.91     56.27 o
  13   2  12       32.90       92.57     68.07 o
 -13   3  12       13.45      -45.38     63.53 o
 -12   3  12      237.77      213.28     86.22 o
 -11   3  12       44.30        4.60     31.95 o
 -10   3  12      123.77      188.74     44.80 o
  -9   3  12       13.23      -13.92     25.66 o
  -8   3  12     1253.23     1167.09     67.62 o
  -7   3  12      584.06      584.49     42.30 o
  -6   3  12     1878.51     1791.54     46.41 o
  -5   3  12      395.96      424.62     18.15 o
  -4   3  12      861.12      895.08     23.76 o
  -3   3  12     1017.01     1017.64     24.02 o
  -2   3  12     3741.81     3495.91     66.72 o
  -1   3  12     1755.88     1741.71     43.29 o
   0   3  12      428.13      483.91     24.55 o
   1   3  12      677.24      787.63     30.97 o
   2   3  12     7032.87     6894.93    104.11 o
   3   3  12     4361.40     4119.27     77.51 o
   4   3  12     1364.50     1324.31     37.28 o
   5   3  12     1935.69     1974.43     69.16 o
   6   3  12     2362.80     2452.63     59.22 o
   7   3  12     2575.65     2550.39     81.65 o
   8   3  12      405.17      375.09     33.80 o
   9   3  12       82.32       81.66     40.85 o
  10   3  12       52.61       26.62     36.93 o
  11   3  12      239.62      252.01     52.36 o
  12   3  12      866.14     1080.00    114.35 o
 -13   4  12      146.83      264.10    107.09 o
 -12   4  12       60.46       69.88     80.77 o
 -11   4  12        3.82       35.40     74.42 o
 -10   4  12      347.73      309.28     72.84 o
  -9   4  12      189.70      173.18     38.93 o
  -8   4  12      749.19      764.93     60.05 o
  -7   4  12      658.46      672.50     63.81 o
  -6   4  12      118.46      100.74     25.48 o
  -5   4  12      637.32      697.86     48.73 o
  -4   4  12      220.17      238.87     21.22 o
  -3   4  12      464.24      505.41     28.67 o
  -2   4  12      739.88      779.24     50.34 o
  -1   4  12      742.32      773.63     42.82 o
   0   4  12     1635.33     1606.94     76.65 o
   1   4  12       93.97      105.59     17.10 o
   2   4  12     1289.98     1358.31     42.73 o
   3   4  12       64.99       69.76     16.50 o
   4   4  12        5.86      -19.03     19.03 o
   5   4  12        4.70      -10.09     19.03 o
   6   4  12      769.97      829.99     60.60 o
   7   4  12     1020.06     1039.47     81.00 o
   8   4  12        1.94       20.39     40.84 o
   9   4  12        9.78      -16.56     41.65 o
  10   4  12       14.99       14.22     98.47 o
  11   4  12       46.78       -4.87     48.57 o
  12   4  12       81.95       50.96     58.66 o
 -12   5  12        0.15       48.10     78.96 o
 -11   5  12      419.68      284.98    100.74 o
 -10   5  12       99.69        8.17     74.42 o
  -9   5  12        0.39       14.65     50.76 o
  -8   5  12      506.55      374.52     72.82 o
  -7   5  12        0.05        5.21     27.37 o
  -6   5  12       90.34       84.93     38.25 o
  -5   5  12      239.80      236.02     43.01 o
  -4   5  12      801.63      904.53     88.91 o
  -3   5  12     1033.69     1012.09     54.99 o
  -2   5  12      329.21      331.30     30.87 o
  -1   5  12      382.08      425.06     33.22 o
   0   5  12     1053.73     1066.43     61.08 o
   1   5  12        1.46      -14.85     14.85 o
   2   5  12     1770.39     1797.96     55.94 o
   3   5  12       97.38      106.38     25.92 o
   4   5  12      919.28      786.18     55.94 o
   5   5  12        0.04      -17.70     31.33 o
   6   5  12      764.76      927.33    133.87 o
   7   5  12       22.22      -18.88     47.19 o
   8   5  12      245.50      255.93     63.53 o
   9   5  12      227.78      253.62     63.79 o
  10   5  12       11.64       69.50     55.15 o
  11   5  12      167.88      102.77     63.53 o
 -11   6  12       35.68       78.05     78.96 o
 -10   6  12        4.28      126.15     83.50 o
  -9   6  12      405.04      379.36    108.00 o
  -8   6  12      357.25      346.69    105.28 o
  -7   6  12      114.77      128.96     62.62 o
  -6   6  12      430.80      464.57    100.74 o
  -5   6  12      182.10      189.25     46.32 o
  -4   6  12       81.18       76.39     31.54 o
  -3   6  12      351.73      355.59     39.18 o
  -2   6  12      653.51      746.86     46.06 o
  -1   6  12      192.72      159.28     27.23 o
   0   6  12      100.72      128.08     29.42 o
   1   6  12        1.55       -8.16     21.29 o
   2   6  12       93.97      112.54     34.98 o
   3   6  12       85.72       34.27     31.90 o
   4   6  12      909.09      926.56    103.46 o
   5   6  12      629.05      614.83     86.10 o
   6   6  12     1106.84     1207.77    128.87 o
   7   6  12      910.55      678.36    132.50 o
   8   6  12      225.94      131.88     61.21 o
   9   6  12      230.41      176.67     67.70 o
  10   6  12       15.90       19.22     55.29 o
  -9   7  12       61.66      110.72     87.13 o
  -8   7  12      374.57      319.46    108.91 o
  -7   7  12       34.12      -19.06     72.61 o
  -6   7  12        5.26      -44.26     48.62 o
  -5   7  12       22.38      -45.35     45.35 o
  -4   7  12      106.66       56.54     68.52 o
  -3   7  12       15.30       72.37     49.66 o
  -2   7  12      137.79      236.31     60.98 o
  -1   7  12      371.98      381.83     47.09 o
   0   7  12      898.41      851.02     96.28 o
   1   7  12        9.34       18.11     35.45 o
   2   7  12      378.86      391.11     75.52 o
   3   7  12       21.63      -11.91     75.33 o
   4   7  12      468.01      434.34    150.66 o
   5   7  12       31.49       69.32     55.93 o
   6   7  12      293.19      307.73    149.75 o
   7   7  12       12.58      -37.99     52.64 o
   8   7  12      449.68      612.43    138.40 o
  -7   8  12       32.68      132.50     96.20 o
  -6   8  12       66.83      214.19     98.92 o
  -5   8  12        3.07      -10.99     56.89 o
  -4   8  12       68.13       24.27     57.02 o
  -3   8  12      649.69      550.45     86.74 o
  -2   8  12      101.89      129.99     60.86 o
  -1   8  12       37.53       55.36     78.05 o
   0   8  12      364.27      192.40     96.20 o
   1   8  12        0.83       -8.17     69.88 o
   2   8  12     1124.25      813.19    138.86 o
   3   8  12      114.13       46.86     61.91 o
   4   8  12      447.20      477.14    164.27 o
   5   8  12      168.57      174.44     76.21 o
   6   8  12      192.36      132.74     75.05 o
  -3   9  12      134.42      142.81     63.88 o
  -2   9  12     1144.55     1143.53    194.22 o
  -1   9  12        3.57      -30.86     88.94 o
   0   9  12        9.21       43.56     90.76 o
   1   9  12      159.48       74.42     93.48 o
   2   9  12      372.68      564.51    151.56 o
 -14   1  13      390.35      389.23     56.99 o
 -13   1  13     1003.24     1199.58     78.01 o
 -12   1  13       24.12       18.64     30.53 o
 -11   1  13       29.61       19.88     27.64 o
 -10   1  13        0.08      -21.02     21.02 o
  -9   1  13       18.21       31.84     22.52 o
  -8   1  13     1953.74     1918.03     49.65 o
  -7   1  13       14.71       15.47     12.76 o
  -6   1  13       38.87       26.46     13.68 o
  -5   1  13      479.00      590.97     36.55 o
  -4   1  13     2119.31     2111.94     43.79 o
  -3   1  13     1487.72     1396.46     33.45 o
  -2   1  13      863.46      850.48     21.11 o
  -1   1  13     2143.63     2141.48     67.02 o
   0   1  13     4246.93     4249.65     66.94 o
   1   1  13     5191.00     5254.86     70.35 o
   2   1  13     4726.43     4860.53     63.72 o
   3   1  13     1089.21     1282.26     22.79 o
   4   1  13     1018.00     1001.84     23.43 o
   5   1  13     3992.35     3965.53     71.21 o
   6   1  13     2912.37     2878.22     51.58 o
   7   1  13       56.51       55.40     15.89 o
   8   1  13      558.62      559.91     37.03 o
   9   1  13       45.90       99.45     29.10 o
  10   1  13      444.19      468.56     56.51 o
  11   1  13       89.24      114.48     69.43 o
  12   1  13      111.70      114.36     50.69 o
  13   1  13      147.76       75.33     55.19 o
 -14   2  13       77.54      -12.68     84.86 o
 -13   2  13       54.41       20.11     48.72 o
 -12   2  13      142.21      148.13     46.62 o
 -11   2  13       48.61       39.53     37.54 o
 -10   2  13      153.24      114.85     30.73 o
  -9   2  13     2450.35     2336.55     89.22 o
  -8   2  13        0.21      -18.17     23.42 o
  -7   2  13     2032.57     1992.48     66.29 o
  -6   2  13     1029.31      970.30     35.07 o
  -5   2  13      403.23      427.45     24.52 o
  -4   2  13     1133.29     1220.23     33.93 o
  -3   2  13     1411.30     1350.11     47.80 o
  -2   2  13     4091.61     4153.99     64.22 o
  -1   2  13      614.20      543.72     24.27 o
   0   2  13     1098.22     1194.40     28.59 o
   1   2  13      172.45      121.35     11.75 o
   2   2  13       65.96      122.68     11.42 o
   3   2  13      298.16      310.91     16.15 o
   4   2  13      161.78      142.55     14.56 o
   5   2  13     1094.89     1110.42     43.02 o
   6   2  13       81.64      103.64     16.21 o
   7   2  13      672.90      645.53     32.25 o
   8   2  13        5.74        7.23     20.56 o
   9   2  13        0.93       -5.56     22.79 o
  10   2  13      117.09      148.73     41.40 o
  11   2  13      662.87      736.04    107.09 o
  12   2  13      115.19      135.23     68.98 o
  13   2  13       54.35       36.30     67.16 o
 -13   3  13        4.49       17.24     72.61 o
 -12   3  13      119.52       -7.26     71.70 o
 -11   3  13       10.63       60.97     54.02 o
 -10   3  13       64.40       75.02     32.36 o
  -9   3  13      441.81      466.20     48.46 o
  -8   3  13        0.00       41.54     28.71 o
  -7   3  13      189.25      175.71     33.46 o
  -6   3  13       23.94        5.19     14.38 o
  -5   3  13        0.41        6.39     12.82 o
  -4   3  13     1060.44     1120.26     29.12 o
  -3   3  13      232.28      239.93     18.27 o
  -2   3  13        3.73        1.83     12.59 o
  -1   3  13     3157.63     3199.90     63.53 o
   0   3  13       39.83       27.27     14.64 o
   1   3  13     1378.00     1488.57     50.50 o
   2   3  13     1331.16     1366.98     45.14 o
   3   3  13      173.68      173.60     13.92 o
   4   3  13      902.26      895.12     39.98 o
   5   3  13      100.90       86.96     16.19 o
   6   3  13      185.53      186.68     21.96 o
   7   3  13      236.43      243.99     28.55 o
   8   3  13       27.50      -12.54     20.88 o
   9   3  13       20.03       10.92     26.35 o
  10   3  13        3.31        1.11     29.23 o
  11   3  13       31.61       39.26     52.57 o
  12   3  13       62.38       43.56     55.36 o
 -13   4  13        0.74      -52.64     74.42 o
 -12   4  13      134.94      165.18     92.57 o
 -11   4  13      308.50      293.14    101.65 o
 -10   4  13     3367.92     3241.77    167.17 o
  -9   4  13      331.15      289.74     44.51 o
  -8   4  13      668.23      766.34     70.44 o
  -7   4  13     2821.76     2931.90    120.59 o
  -6   4  13     1245.53     1229.63     57.52 o
  -5   4  13      257.29      310.35     24.93 o
  -4   4  13      846.82      887.53     37.56 o
  -3   4  13      575.77      552.90     30.61 o
  -2   4  13        0.26      -17.02     17.02 o
  -1   4  13      148.19      158.91     24.37 o
   0   4  13      560.27      574.62     37.11 o
   1   4  13      599.73      643.33     35.59 o
   2   4  13      716.14      752.55     33.30 o
   3   4  13       16.64       36.29     15.50 o
   4   4  13      137.61      114.84     26.92 o
   5   4  13      576.50      573.91     42.92 o
   6   4  13      549.40      509.28     56.86 o
   7   4  13       66.27       69.62     36.24 o
   8   4  13      718.54      778.80     87.25 o
   9   4  13      214.78      136.73     51.40 o
  10   4  13      326.03      304.77     32.74 o
  11   4  13      124.83       88.15     55.82 o
  12   4  13       10.65       35.40     84.40 o
 -12   5  13      348.63      272.27    112.54 o
 -11   5  13      574.55      677.04    139.77 o
 -10   5  13       25.84       72.61     78.96 o
  -9   5  13        6.54      -21.78     51.42 o
  -8   5  13       23.23       13.42     48.11 o
  -7   5  13      143.93      169.63     58.01 o
  -6   5  13        1.10      -23.58     31.20 o
  -5   5  13       32.07      -29.10     29.82 o
  -4   5  13      213.69      209.37     31.00 o
  -3   5  13     1894.53     2012.13     74.93 o
  -2   5  13       36.81       33.92     22.19 o
  -1   5  13        6.31       -3.08     17.36 o
   0   5  13      655.99      701.03     60.06 o
   1   5  13     2731.09     2748.02     69.08 o
   2   5  13     1151.78     1119.74     51.40 o
   3   5  13      301.99      253.74     37.43 o
   4   5  13      800.64      810.83     57.89 o
   5   5  13     4172.49     4119.99    155.17 o
   6   5  13      466.51      457.95     88.03 o
   7   5  13       97.49       14.69     41.65 o
   8   5  13        1.31       -5.33     44.51 o
   9   5  13      208.66      158.31     85.31 o
  10   5  13       61.27      141.87     98.47 o
  11   5  13      188.05      133.91     66.14 o
 -11   6  13       24.21       77.14     87.13 o
 -10   6  13        0.48       24.50     73.51 o
  -9   6  13      506.86      628.94    132.50 o
  -8   6  13      161.52      138.85     60.83 o
  -7   6  13        9.38       81.23     63.08 o
  -6   6  13       10.35       23.61     83.95 o
  -5   6  13        4.36       -7.89     35.48 o
  -4   6  13      295.41      327.24     50.17 o
  -3   6  13       21.15       43.42     29.13 o
  -2   6  13      266.98      245.21     30.59 o
  -1   6  13       43.76       43.49     23.22 o
   0   6  13        8.35       -1.04     21.11 o
   1   6  13       32.88       32.59     39.55 o
   2   6  13      632.15      605.90     54.56 o
   3   6  13       68.25       27.39     28.77 o
   4   6  13      455.57      458.31     75.08 o
   5   6  13      464.17      436.86     75.95 o
   6   6  13      193.68      129.53     54.54 o
   7   6  13      337.22      478.06     82.14 o
   8   6  13      231.84      236.05     71.19 o
   9   6  13        0.01      -37.53     47.09 o
  10   6  13       20.93      -50.50     50.50 o
  -9   7  13        4.40      -39.03     74.42 o
  -8   7  13      293.69      444.71    126.15 o
  -7   7  13      114.85       38.12     82.59 o
  -6   7  13       11.58       16.40    124.34 o
  -5   7  13       39.10       38.89     53.83 o
  -4   7  13      491.03      500.42     98.92 o
  -3   7  13      235.30      283.09     66.70 o
  -2   7  13      418.52      348.23     68.34 o
  -1   7  13       35.03       35.75     35.42 o
   0   7  13      405.22      455.36     85.08 o
   1   7  13      592.05      630.94     81.33 o
   2   7  13      294.22      302.37     70.81 o
   3   7  13       25.07       52.63     50.51 o
   4   7  13      489.99      353.85     75.46 o
   5   7  13       57.87       93.43     55.79 o
   6   7  13      303.25      436.51     88.94 o
   7   7  13        4.62       17.31     56.26 o
   8   7  13      104.76       13.30     57.43 o
  -7   8  13      311.23      452.88    132.50 o
  -6   8  13        7.35       46.29     82.59 o
  -5   8  13       60.63       23.60     60.97 o
  -4   8  13        7.21      -40.03     51.03 o
  -3   8  13      201.44      275.68     71.31 o
  -2   8  13      437.16      477.54     85.54 o
  -1   8  13      411.70      458.32    121.61 o
   0   8  13        6.99       38.12     81.68 o
   1   8  13        9.38       90.76     90.76 o
   2   8  13      616.44      379.36    117.08 o
   3   8  13        1.04      -24.57     50.77 o
   4   8  13      610.74      529.47     97.86 o
   5   8  13        0.08       33.15     57.23 o
   6   8  13       29.42       28.68     60.16 o
  -2   9  13      216.54      321.28    128.87 o
  -1   9  13        2.59      -47.19     89.85 o
   0   9  13        3.92      117.08    103.46 o
   1   9  13       41.77        9.08     89.85 o
 -14   0  14        0.31       71.63     54.79 o
 -13   0  14     1329.26     1454.32    117.01 o
 -12   0  14      154.12      264.93     65.80 o
 -11   0  14       12.18      -38.80     38.80 o
 -10   0  14      748.38      604.24    115.71 o
  -9   0  14        0.27       -2.28     24.51 o
  -8   0  14     1685.60     1770.73     67.41 o
  -7   0  14      101.47      102.95     21.32 o
  -6   0  14        7.85        3.10     16.80 o
  -5   0  14     9997.11    10243.26    251.20 o
  -4   0  14    31677.60    33409.82    765.10 o
  -3   0  14      391.01      329.29     34.74 o
  -2   0  14      331.67      485.53     39.54 o
  -1   0  14     9664.88     9525.81    463.77 o
   0   0  14     3907.27     3508.20     91.69 o
   1   0  14    27637.73    29104.67    977.60 o
   2   0  14      478.89      489.16     25.32 o
   3   0  14      320.79      345.81     22.06 o
   4   0  14     1857.05     1914.66     53.20 o
   5   0  14       11.57       18.24     14.73 o
   6   0  14      629.34      600.97     33.11 o
   7   0  14      127.22      154.89     22.95 o
   8   0  14      686.95      669.08    100.74 o
   9   0  14     3786.51     4099.30    176.50 o
  10   0  14      519.57      559.06    102.56 o
  11   0  14        0.30      -50.82     50.82 o
  12   0  14        5.71      -55.36     58.08 o
  13   0  14      718.98     1193.45    159.73 o
 -14   1  14      253.30      378.65     51.21 o
 -13   1  14       16.18       87.80     35.32 o
 -12   1  14        1.83        3.41     30.19 o
 -11   1  14      164.51      114.42     32.87 o
 -10   1  14      784.17      724.03     46.63 o
  -9   1  14        1.84      -20.42     20.42 o
  -8   1  14        0.19      -13.87     13.87 o
  -7   1  14        0.21      -10.36     13.58 o
  -6   1  14     3333.84     3551.28     69.75 o
  -5   1  14      423.11      584.72     27.64 o
  -4   1  14      499.76      548.92     24.50 o
  -3   1  14       89.36      103.97     12.94 o
  -2   1  14       69.17      101.61      9.96 o
  -1   1  14     5373.28     5404.86     82.46 o
   0   1  14     1583.32     1548.20     33.29 o
   1   1  14        0.02        1.85      8.30 o
   2   1  14      213.29      213.52     12.26 o
   3   1  14      255.34      272.46     12.73 o
   4   1  14      416.29      360.63     14.12 o
   5   1  14     1266.51     1230.34     30.19 o
   6   1  14       98.26       90.17     14.42 o
   7   1  14       39.16       22.36     16.20 o
   8   1  14      486.76      509.17     32.79 o
   9   1  14      179.19      125.91     38.88 o
  10   1  14        9.52      -22.73     31.86 o
  11   1  14        0.03       -3.86     43.96 o
  12   1  14       55.32        1.16     45.51 o
  13   1  14      297.52      293.06     69.61 o
 -14   2  14       12.32        3.54     58.23 o
 -13   2  14      183.58      156.45     51.78 o
 -12   2  14        0.67       -9.68     40.66 o
 -11   2  14       13.83       20.09     39.31 o
 -10   2  14     1562.25     1389.63     68.56 o
  -9   2  14     3141.89     3250.97    106.55 o
  -8   2  14     1941.06     1960.71     83.97 o
  -7   2  14      458.08      527.25     33.53 o
  -6   2  14      147.02      148.86     18.30 o
  -5   2  14     1256.18     1282.71     41.03 o
  -4   2  14      514.50      500.86     32.08 o
  -3   2  14      435.54      568.72     30.69 o
  -2   2  14      130.56      104.75     15.06 o
  -1   2  14     2596.13     2723.57     50.29 o
   0   2  14     1088.16     1250.81     37.39 o
   1   2  14      131.76      112.38     12.66 o
   2   2  14       64.52       37.56     11.83 o
   3   2  14      785.81      805.22     26.09 o
   4   2  14        3.75        1.22     13.19 o
   5   2  14     2663.43     2595.41     49.86 o
   6   2  14      335.16      344.59     24.35 o
   7   2  14        0.62      -15.46     15.46 o
   8   2  14       10.78       -8.05     19.16 o
   9   2  14      368.06      374.22     42.64 o
  10   2  14      101.62       56.15     69.43 o
  11   2  14       25.22      -38.12     53.55 o
  12   2  14      152.68      186.96     73.51 o
  13   2  14       53.91       -9.08     62.62 o
 -13   3  14       76.26       88.94     78.96 o
 -12   3  14      165.40      161.55     87.13 o
 -11   3  14       48.33       -0.86     31.32 o
 -10   3  14     2004.49     2296.66    101.93 o
  -9   3  14      298.74      250.92     58.94 o
  -8   3  14      194.65      205.40     45.59 o
  -7   3  14      457.32      456.82     45.35 o
  -6   3  14        4.25       23.80     16.58 o
  -5   3  14      922.66     1050.17     34.19 o
  -4   3  14     2581.30     2886.95     52.32 o
  -3   3  14      724.77      736.75     35.09 o
  -2   3  14      432.76      354.92     16.78 o
  -1   3  14     7217.77     7379.56    116.23 o
   0   3  14     6632.42     6700.74    105.23 o
   1   3  14      763.93      789.68     24.86 o
   2   3  14      487.54      509.51     32.37 o
   3   3  14     1554.36     1605.91     37.84 o
   4   3  14     1872.29     1897.89     49.37 o
   5   3  14      446.95      434.16     27.30 o
   6   3  14     1181.35     1203.22     44.00 o
   7   3  14        3.86       29.67     18.95 o
   8   3  14       62.54       34.76     22.87 o
   9   3  14      279.08      399.12     46.51 o
  10   3  14       45.07       59.68     33.32 o
  11   3  14       62.89       54.45     53.55 o
  12   3  14      129.90      108.00     62.62 o
 -13   4  14       45.83       80.77     97.11 o
 -12   4  14      188.57       87.13     79.87 o
 -11   4  14      147.32      175.16     84.40 o
 -10   4  14       20.69       33.56     50.36 o
  -9   4  14       38.62       50.09     32.65 o
  -8   4  14     2024.63     2007.89    107.99 o
  -7   4  14      224.15      208.05     44.19 o
  -6   4  14        3.40       12.38     23.15 o
  -5   4  14        2.86        3.22     17.26 o
  -4   4  14      223.00      233.39     22.54 o
  -3   4  14      780.28      786.70     36.72 o
  -2   4  14     1281.59     1261.04     75.38 o
  -1   4  14        0.05       10.17     18.15 o
   0   4  14       43.44       53.02     19.43 o
   1   4  14        0.26      -14.01     15.42 o
   2   4  14      125.77      118.21     17.28 o
   3   4  14      324.99      308.26     25.66 o
   4   4  14      450.46      441.65     41.06 o
   5   4  14     1143.01     1124.07    115.13 o
   6   4  14       19.74       14.37     30.82 o
   7   4  14        3.94      -24.05     31.77 o
   8   4  14      190.99      255.23     61.26 o
   9   4  14      355.67      387.03     35.79 o
  10   4  14      127.61      145.80     29.17 o
  11   4  14       19.44      -24.02     48.84 o
 -12   5  14       29.97      -25.41     87.13 o
 -11   5  14       46.95      185.14     98.02 o
 -10   5  14      744.83      799.57    144.30 o
  -9   5  14        0.13        5.31     50.00 o
  -8   5  14      639.41      839.16    168.81 o
  -7   5  14       22.77       30.62     48.94 o
  -6   5  14       98.97       74.73     37.02 o
  -5   5  14      636.29      720.37     66.46 o
  -4   5  14       71.41       61.37     26.63 o
  -3   5  14       92.30      100.01     27.45 o
  -2   5  14      494.50      451.00     38.47 o
  -1   5  14      374.88      438.47     37.83 o
   0   5  14      458.34      425.56     33.05 o
   1   5  14      202.90      256.74     26.93 o
   2   5  14      369.73      337.19     36.58 o
   3   5  14      311.26      318.33     39.20 o
   4   5  14     1896.90     1977.26     88.49 o
   5   5  14       12.53       -9.34     46.27 o
   6   5  14     1075.58     1091.04    106.16 o
   7   5  14        5.23       32.97     47.17 o
   8   5  14       29.99       30.41     47.65 o
   9   5  14       12.85      -26.32     47.49 o
  10   5  14       26.15       13.88     52.58 o
  11   5  14      109.20      105.59     64.14 o
 -11   6  14       86.68      134.32     95.29 o
 -10   6  14      200.50      139.77     92.57 o
  -9   6  14      445.94      436.54    120.71 o
  -8   6  14     1076.45     1143.66    247.77 o
  -7   6  14       29.58       40.32     64.44 o
  -6   6  14       65.92       96.66     53.35 o
  -5   6  14      938.67      830.09     80.51 o
  -4   6  14     2030.92     2169.46     99.98 o
  -3   6  14      370.12      359.38     89.20 o
  -2   6  14      410.62      512.00     61.88 o
  -1   6  14       54.90       18.58     22.93 o
   0   6  14     2027.82     2256.05     79.47 o
   1   6  14      622.99      578.88     89.45 o
   2   6  14       12.93      -23.86     25.94 o
   3   6  14       19.60       45.95     29.26 o
   4   6  14       38.18      105.35     51.66 o
   5   6  14      440.44      224.44     62.80 o
   6   6  14       23.56       84.73     52.98 o
   7   6  14      683.06      764.31     97.37 o
   8   6  14      131.36       40.95     51.69 o
   9   6  14       88.40      134.85     64.38 o
  -9   7  14      105.82      266.82    117.08 o
  -8   7  14       16.77      105.28     82.59 o
  -7   7  14      273.63      298.39    139.31 o
  -6   7  14        0.40       10.09     68.98 o
  -5   7  14      343.03      358.32     77.01 o
  -4   7  14      167.53      124.17     94.39 o
  -3   7  14      307.56      340.25     69.87 o
  -2   7  14       17.13       20.10     44.68 o
  -1   7  14      541.19      394.36     57.01 o
   0   7  14        0.12       35.11     36.88 o
   1   7  14      189.70      135.24     53.08 o
   2   7  14       11.28      -25.51     47.31 o
   3   7  14        9.03       46.85     64.44 o
   4   7  14      722.17      828.31    149.29 o
   5   7  14        5.68       41.42     54.73 o
   6   7  14      407.13      313.64     78.50 o
   7   7  14       47.70      160.51    115.26 o
   8   7  14      109.25      141.87     71.84 o
  -7   8  14      522.63      506.42    133.41 o
  -6   8  14       46.84      118.89     92.57 o
  -5   8  14      143.97       83.05     62.26 o
  -4   8  14       50.00        9.01     56.16 o
  -3   8  14      529.41      563.58     94.07 o
  -2   8  14      739.62      491.29     89.40 o
  -1   8  14      440.66      381.18    127.97 o
   0   8  14       12.55       45.38     78.96 o
   1   8  14      332.11      354.86    122.52 o
   2   8  14       69.73       87.13     79.87 o
   3   8  14      402.13      410.73     87.81 o
   4   8  14      537.91      578.86    191.50 o
   5   8  14        5.51       60.85     96.66 o
  -1   9  14        9.12        7.26     94.39 o
   0   9  14      721.61      428.37    138.86 o
 -14   1  15       48.94       77.49     37.17 o
 -13   1  15       26.52       19.43     33.80 o
 -12   1  15       65.35       33.33     30.94 o
 -11   1  15        3.60       17.94     29.42 o
 -10   1  15       55.08       16.59     26.52 o
  -9   1  15     1812.91     1751.79     65.40 o
  -8   1  15       52.08       45.41     16.63 o
  -7   1  15      381.58      387.80     24.24 o
  -6   1  15      795.95      752.66     31.28 o
  -5   1  15      151.83      190.19     17.94 o
  -4   1  15      935.62     1135.77     34.78 o
  -3   1  15      155.12      185.43     15.82 o
  -2   1  15     1167.41     1094.10     27.66 o
  -1   1  15    10742.00    11385.41    167.26 o
   0   1  15        0.28       -3.16      9.45 o
   1   1  15     3511.45     3560.38     54.12 o
   2   1  15     3371.29     3377.47     58.06 o
   3   1  15     1589.68     1644.98     29.58 o
   4   1  15      958.78     1067.73     24.16 o
   5   1  15       15.74       19.03     10.01 o
   6   1  15      337.57      370.27     19.55 o
   7   1  15      407.94      395.68     26.41 o
   8   1  15       62.91       76.00     23.11 o
   9   1  15     1417.59     1432.13    119.58 o
  10   1  15        7.43       -5.63     42.61 o
  11   1  15       33.58       16.28     43.93 o
  12   1  15      259.80      374.13     70.22 o
  13   1  15      122.82       70.26     54.84 o
 -14   2  15      263.93      413.15    177.43 o
 -13   2  15      112.97      141.31     52.33 o
 -12   2  15       10.90       -6.98     38.65 o
 -11   2  15      439.27      506.43     63.70 o
 -10   2  15      521.00      644.82     48.60 o
  -9   2  15      647.75      737.86     60.13 o
  -8   2  15      577.43      568.04     48.52 o
  -7   2  15      264.09      276.06     27.61 o
  -6   2  15     3870.97     3700.30     82.97 o
  -5   2  15     6620.26     6849.64    121.93 o
  -4   2  15      385.11      422.55     25.87 o
  -3   2  15      612.42      708.78     34.71 o
  -2   2  15     1293.96     1447.94     43.52 o
  -1   2  15      894.34      704.52     28.66 o
   0   2  15     6223.10     6736.43    101.41 o
   1   2  15      965.46     1033.76     34.44 o
   2   2  15       98.89      122.56     13.29 o
   3   2  15     1870.87     1992.57     48.29 o
   4   2  15     1299.95     1234.61     31.75 o
   5   2  15      170.00      160.09     16.61 o
   6   2  15      901.86      904.68     43.39 o
   7   2  15      569.85      580.70     31.80 o
   8   2  15     1761.20     1823.84     64.45 o
   9   2  15      854.84      883.77     59.32 o
  10   2  15      286.01      250.59     57.87 o
  11   2  15       20.97      -17.24     53.55 o
  12   2  15      431.15      402.96     91.66 o
  13   2  15      473.79      512.78    103.46 o
 -13   3  15        4.11       51.73     78.05 o
 -12   3  15       45.49      114.08     63.83 o
 -11   3  15       92.97       78.51     36.48 o
 -10   3  15       32.13       17.83     32.14 o
  -9   3  15       10.53        9.73     42.41 o
  -8   3  15       68.92       46.22     38.51 o
  -7   3  15       61.70       69.86     28.73 o
  -6   3  15      148.00      151.28     22.28 o
  -5   3  15      310.48      315.81     22.61 o
  -4   3  15      172.85      233.40     17.38 o
  -3   3  15        0.00       -9.40      9.66 o
  -2   3  15       70.01       89.44     12.28 o
  -1   3  15      273.62      287.31     17.70 o
   0   3  15     1393.05     1494.71     44.37 o
   1   3  15       29.68       25.75     10.87 o
   2   3  15        1.15       -2.75      8.97 o
   3   3  15      298.61      303.21     18.98 o
   4   3  15      341.87      373.93     24.89 o
   5   3  15      466.89      420.19     27.15 o
   6   3  15      448.64      430.60     29.11 o
   7   3  15      908.41      844.37     49.30 o
   8   3  15       10.67      -22.72     22.72 o
   9   3  15      152.56      184.22     38.31 o
  10   3  15       12.75      -30.49     30.49 o
  11   3  15        0.03      -23.60     49.01 o
  12   3  15       23.48      -42.66     50.82 o
 -13   4  15      162.18      242.32    105.28 o
 -12   4  15        0.04       21.78     78.05 o
 -11   4  15      317.54      487.55     84.81 o
 -10   4  15      319.61      332.26     76.03 o
  -9   4  15     1497.85     1453.34     98.74 o
  -8   4  15       84.94       99.97     41.48 o
  -7   4  15       15.67       19.40     34.57 o
  -6   4  15     2090.75     2265.24    104.88 o
  -5   4  15     3629.27     3357.95     84.11 o
  -4   4  15      222.44      193.86     23.59 o
  -3   4  15        0.94        8.38     17.02 o
  -2   4  15      164.30      115.09     24.71 o
  -1   4  15      670.05      674.85     52.51 o
   0   4  15        2.97      -15.64     15.64 o
   1   4  15      537.78      585.34     50.73 o
   2   4  15       10.47        7.19     15.70 o
   3   4  15       34.80        0.68     20.44 o
   4   4  15      651.70      674.67     59.82 o
   5   4  15      657.20      623.21     45.84 o
   6   4  15      252.14      243.72     46.62 o
   7   4  15     1378.57     1264.90    109.73 o
   8   4  15      518.87      554.40     77.62 o
   9   4  15      806.83      788.87     49.43 o
  10   4  15        8.80       -0.73     25.18 o
  11   4  15      450.04      436.30     83.66 o
 -12   5  15        0.06        0.00     76.24 o
 -11   5  15       93.96       22.69     82.59 o
 -10   5  15      110.33      111.63     84.40 o
  -9   5  15      561.29      803.10    101.37 o
  -8   5  15       26.99       53.82     93.03 o
  -7   5  15      810.62      949.59    102.34 o
  -6   5  15       39.60       55.51     35.86 o
  -5   5  15       53.94       10.90     32.11 o
  -4   5  15      297.15      266.42     34.58 o
  -3   5  15        0.50      -21.05     21.05 o
  -2   5  15     1309.80     1475.89     67.95 o
  -1   5  15       20.70       14.84     22.67 o
   0   5  15       22.28       42.55     19.43 o
   1   5  15       66.38       75.03     20.90 o
   2   5  15     1946.30     1941.92     75.57 o
   3   5  15       49.93       56.46     27.88 o
   4   5  15      479.81      470.73     47.34 o
   5   5  15      266.47      267.82     49.66 o
   6   5  15       18.63       -3.70     72.61 o
   7   5  15      641.10      649.26     88.88 o
   8   5  15       19.27      132.58     55.29 o
   9   5  15       16.14      -14.79     46.83 o
  10   5  15      160.60      106.67    117.08 o
 -11   6  15       22.80       26.32     79.87 o
 -10   6  15      262.09      253.21    108.00 o
  -9   6  15        1.65      -39.93     68.07 o
  -8   6  15      669.56      917.53    110.27 o
  -7   6  15      394.95      464.27     94.84 o
  -6   6  15      170.42      163.53     92.57 o
  -5   6  15      149.52      136.56     55.09 o
  -4   6  15       65.31      136.27     52.98 o
  -3   6  15      505.21      595.21     63.09 o
  -2   6  15      214.21      225.22     33.42 o
  -1   6  15        0.72        8.27     22.89 o
   0   6  15      275.36      282.83     34.45 o
   1   6  15      207.03      178.54     52.56 o
   2   6  15       27.73        9.81     27.05 o
   3   6  15      434.18      404.81     55.63 o
   4   6  15     1243.68     1080.63    108.64 o
   5   6  15      295.72      199.95     61.93 o
   6   6  15       20.49      -15.98     46.64 o
   7   6  15       72.42       68.13     53.55 o
   8   6  15       11.53      -22.75     47.48 o
   9   6  15      140.64      121.21     65.95 o
  -9   7  15        2.86      110.72     92.57 o
  -8   7  15     1075.68     1197.99    183.33 o
  -7   7  15      119.17       14.10     61.22 o
  -6   7  15      338.42      428.59     83.34 o
  -5   7  15       59.70      105.15     60.80 o
  -4   7  15       80.35       43.13     51.15 o
  -3   7  15      689.11      795.02     95.62 o
  -2   7  15      647.25      601.15     83.67 o
  -1   7  15      100.38      126.82     44.74 o
   0   7  15      644.73      918.44    104.89 o
   1   7  15      187.72      261.94    131.60 o
   2   7  15      894.46      656.17    134.32 o
   3   7  15       88.08      107.06     59.36 o
   4   7  15       24.74       62.25     63.98 o
   5   7  15       12.37       56.72     53.26 o
   6   7  15        6.65       26.74     53.86 o
   7   7  15       22.86       11.20     59.34 o
   8   7  15      108.20      119.09     64.49 o
  -7   8  15       75.05      194.22    108.91 o
  -6   8  15      657.67      694.75    140.67 o
  -5   8  15      486.40      688.33    102.96 o
  -4   8  15        0.66      -50.15     50.15 o
  -3   8  15      191.94      260.82     73.25 o
  -2   8  15       19.37       71.70     90.76 o
  -1   8  15      433.19      447.43    126.15 o
   0   8  15      122.11       25.41     78.96 o
   1   8  15      116.29       37.21     92.57 o
   2   8  15      220.85      170.62    103.46 o
   3   8  15      252.79      265.92    104.37 o
   4   8  15       30.90      -50.30     50.30 o
   5   8  15       72.18       -1.56     62.65 o
 -14   0  16       23.28      -14.34     50.65 o
 -13   0  16      343.94      240.77     95.75 o
 -12   0  16     1091.63     1000.94     96.53 o
 -11   0  16      175.40      328.74    128.42 o
 -10   0  16      381.38      397.37     62.57 o
  -9   0  16      866.24      792.62     68.59 o
  -8   0  16     4442.59     4510.54    140.13 o
  -7   0  16     4737.04     4541.38    113.24 o
  -6   0  16     1993.74     2063.97     66.05 o
  -5   0  16      105.51      106.69     28.37 o
  -4   0  16       34.55       23.78     24.76 o
  -3   0  16      425.96      256.06     50.09 o
  -2   0  16        1.02       32.23     25.91 o
  -1   0  16     3083.39     3330.85    106.74 o
   0   0  16     1398.26     1651.59     66.98 o
   1   0  16     2779.80     2930.64     83.47 o
   2   0  16     1066.94      861.74     37.75 o
   3   0  16     1746.06     1956.35     59.39 o
   4   0  16      225.37      253.78     22.74 o
   5   0  16        5.10        1.54     14.42 o
   6   0  16      962.35     1009.03     46.11 o
   7   0  16     2355.23     2354.03    133.10 o
   8   0  16      210.74      114.48     45.74 o
   9   0  16       80.34       66.64     45.33 o
  10   0  16      436.27      458.32     95.29 o
  11   0  16     1010.55     1435.77    160.64 o
  12   0  16      631.02      608.98    116.17 o
  13   0  16       33.76       18.15     78.96 o
 -14   1  16       23.24       47.52     51.87 o
 -13   1  16      599.57      618.73     57.55 o
 -12   1  16        8.04        4.11     48.60 o
 -11   1  16      118.42       97.25     33.14 o
 -10   1  16      275.92      203.99     49.78 o
  -9   1  16      254.60      273.97     31.90 o
  -8   1  16      133.60      156.98     22.28 o
  -7   1  16      336.11      289.94     22.89 o
  -6   1  16      728.44      714.47     30.92 o
  -5   1  16      239.54      245.24     19.43 o
  -4   1  16     3060.12     3215.61     68.55 o
  -3   1  16      419.79      372.87     23.09 o
  -2   1  16      462.67      530.03     19.27 o
  -1   1  16      130.91      142.51     14.40 o
   0   1  16       54.77       69.63     11.74 o
   1   1  16    11583.71    12448.51    210.43 o
   2   1  16       24.39       30.27     10.46 o
   3   1  16      374.38      359.83     15.49 o
   4   1  16      107.67      119.58     11.47 o
   5   1  16      302.18      301.42     17.58 o
   6   1  16      911.65      915.71     31.94 o
   7   1  16      585.70      593.79     31.29 o
   8   1  16     1046.89     1098.06     56.70 o
   9   1  16        2.82      -19.09     38.51 o
  10   1  16      689.03      552.49     61.14 o
  11   1  16       11.32      -28.89     38.63 o
  12   1  16        7.31        3.90     48.12 o
  13   1  16       99.21      107.55     68.52 o
 -14   2  16      144.20      108.22     62.37 o
 -13   2  16      447.79      511.47     75.20 o
 -12   2  16      219.26      264.01     55.78 o
 -11   2  16      549.36      703.05     71.56 o
 -10   2  16      155.55      138.13     35.09 o
  -9   2  16        4.62       13.12     26.54 o
  -8   2  16      136.91      181.08     34.54 o
  -7   2  16      392.32      370.55     31.26 o
  -6   2  16      195.41      160.94     37.95 o
  -5   2  16     1883.51     1945.68     52.00 o
  -4   2  16      896.05     1018.02     46.59 o
  -3   2  16     2229.66     2224.27     59.39 o
  -2   2  16      468.86      603.14     34.63 o
  -1   2  16      493.60      516.83     28.62 o
   0   2  16       10.87        7.85     14.06 o
   1   2  16     6523.41     6743.39    106.68 o
   2   2  16     1861.52     1770.90     76.15 o
   3   2  16     1407.74     1393.49     35.76 o
   4   2  16      200.66      247.37     16.18 o
   5   2  16      468.83      492.66     25.60 o
   6   2  16     1118.75     1069.30     40.41 o
   7   2  16     2741.35     2758.56     63.61 o
   8   2  16      607.08      564.01     43.98 o
   9   2  16      325.66      336.69     41.58 o
  10   2  16      168.78      237.78     69.88 o
  11   2  16      102.09      216.00     74.42 o
  12   2  16      182.53      205.11     77.14 o
 -13   3  16      130.97      237.78    103.46 o
 -12   3  16       49.88       98.91     88.03 o
 -11   3  16      447.42      511.28     64.94 o
 -10   3  16     1271.36     1373.93     82.10 o
  -9   3  16     1974.85     1913.45    104.19 o
  -8   3  16      165.22      112.27     33.93 o
  -7   3  16        6.30       -4.16     31.98 o
  -6   3  16      114.52      133.33     25.56 o
  -5   3  16     1385.71     1569.46     46.13 o
  -4   3  16       40.78       50.81     15.49 o
  -3   3  16      382.24      432.99     21.38 o
  -2   3  16       73.66       94.02     13.24 o
  -1   3  16      270.33      305.73     19.88 o
   0   3  16     3545.25     3440.28     68.14 o
   1   3  16     4696.75     4786.60    101.68 o
   2   3  16       24.24       17.58     10.85 o
   3   3  16     1167.18     1113.24     37.94 o
   4   3  16     1014.30     1043.46     39.08 o
   5   3  16     2924.95     2954.16     67.77 o
   6   3  16       15.26       10.21     19.15 o
   7   3  16      306.75      375.49     36.42 o
   8   3  16      977.56      961.89     72.61 o
   9   3  16      206.79      239.78     41.76 o
  10   3  16        7.36        5.48     32.05 o
  11   3  16       29.90       31.76     56.27 o
  12   3  16       31.81       71.70     59.90 o
 -13   4  16      106.89      122.52     89.85 o
 -12   4  16       75.94      180.61     92.57 o
 -11   4  16      581.20      472.89     88.26 o
 -10   4  16      141.32       67.15     57.96 o
  -9   4  16      147.72      237.70     66.03 o
  -8   4  16        2.61       -7.64     35.82 o
  -7   4  16      207.03      180.86     46.22 o
  -6   4  16       17.16       26.46     35.54 o
  -5   4  16       34.51       53.71     22.52 o
  -4   4  16        4.97       -1.81     17.32 o
  -3   4  16     1027.45     1131.67     56.91 o
  -2   4  16      379.77      411.82     36.10 o
  -1   4  16       92.15       65.65     22.35 o
   0   4  16        0.99      -17.02     17.02 o
   1   4  16     1082.90     1101.20     51.97 o
   2   4  16      552.27      565.47     42.83 o
   3   4  16      237.37      168.66     29.11 o
   4   4  16       17.02        1.85     22.55 o
   5   4  16     3887.34     3751.59    107.16 o
   6   4  16        0.08      -36.69     36.69 o
   7   4  16     1721.15     1695.21     68.68 o
   8   4  16       24.16       23.95     22.18 o
   9   4  16       27.35       10.13     35.90 o
  10   4  16       43.91       43.26     55.33 o
  11   4  16      426.18      392.52    115.26 o
 -12   5  16       93.79       81.68     91.66 o
 -11   5  16        4.28       10.89     70.79 o
 -10   5  16       20.07       37.74     59.27 o
  -9   5  16        0.00       77.63     59.91 o
  -8   5  16     1208.10     1152.56    115.38 o
  -7   5  16       46.18       68.77     87.58 o
  -6   5  16      241.16      251.73     48.50 o
  -5   5  16        0.39      -11.30     31.45 o
  -4   5  16      110.85       41.97     29.55 o
  -3   5  16      460.46      423.88     42.48 o
  -2   5  16       45.90       30.83     23.37 o
  -1   5  16      643.94      699.64     47.63 o
   0   5  16      332.15      310.20     37.83 o
   1   5  16      414.38      389.25     36.69 o
   2   5  16      200.99      269.86     37.95 o
   3   5  16      323.11      270.37     42.42 o
   4   5  16      384.99      346.63     42.71 o
   5   5  16       68.80       10.57     39.46 o
   6   5  16        0.38      -28.12     41.48 o
   7   5  16      767.87      761.68    143.85 o
   8   5  16        7.99        2.72     44.28 o
   9   5  16        0.36       25.35     50.23 o
  10   5  16       64.39       56.55     56.43 o
 -10   6  16       20.50      -19.06     76.24 o
  -9   6  16       10.70        5.45     79.87 o
  -8   6  16      467.67      493.47     90.08 o
  -7   6  16     2599.93     2842.38    352.14 o
  -6   6  16      697.77      869.90    101.04 o
  -5   6  16       24.92      -26.93     45.83 o
  -4   6  16      110.92      135.54     54.87 o
  -3   6  16        2.81        8.28     34.68 o
  -2   6  16      252.78      233.95     34.01 o
  -1   6  16        8.11       -7.55     23.84 o
   0   6  16        3.51      -30.76     30.76 o
   1   6  16      348.02      422.93     54.98 o
   2   6  16      734.12      942.53    162.05 o
   3   6  16       75.55      100.42     49.06 o
   4   6  16      379.71      422.68     78.65 o
   5   6  16      357.76      488.96     98.47 o
   6   6  16       38.99       41.84     50.35 o
   7   6  16      407.92      605.88    108.91 o
   8   6  16      230.81      282.05     73.44 o
   9   6  16       47.14       47.19     59.82 o
  -9   7  16       14.10       56.27     88.94 o
  -8   7  16        2.03      106.19     91.66 o
  -7   7  16       44.37       74.38     63.29 o
  -6   7  16      394.92      294.13     75.46 o
  -5   7  16      491.70      445.27    122.52 o
  -4   7  16       59.75       77.05    114.35 o
  -3   7  16       96.29      116.42    113.45 o
  -2   7  16       56.54       71.81     50.30 o
  -1   7  16      223.20      189.44     65.72 o
   0   7  16      394.85      189.01     60.84 o
   1   7  16      373.80      555.79     82.94 o
   2   7  16       12.77      -17.24     75.33 o
   3   7  16      482.41      480.99     83.95 o
   4   7  16        6.40       -1.76     49.66 o
   5   7  16      113.85       97.82     62.41 o
   6   7  16      138.58      212.94    103.01 o
   7   7  16      158.08      164.20    157.92 o
  -6   8  16       62.64      113.69    122.07 o
  -5   8  16      109.97       78.19     64.81 o
  -4   8  16       13.43      -37.62     56.47 o
  -3   8  16      192.35      184.69     66.92 o
  -2   8  16     1094.39      865.82    166.99 o
  -1   8  16      800.82     1169.85    183.33 o
   0   8  16       50.99      110.72     87.13 o
   1   8  16       15.09       19.06     81.68 o
   2   8  16       23.33        6.35     77.14 o
   3   8  16       57.82       65.34     87.13 o
   4   8  16      171.49       61.91     58.65 o
   5   8  16        3.39       -7.00     61.63 o
 -14   1  17      429.73      412.02     67.19 o
 -13   1  17       98.59      166.34     40.96 o
 -12   1  17      295.90      422.50     63.01 o
 -11   1  17      244.14      185.89     36.61 o
 -10   1  17       95.04       21.62     36.71 o
  -9   1  17      545.01      511.27     46.40 o
  -8   1  17     2897.74     3097.70    100.39 o
  -7   1  17       81.14       87.21     17.53 o
  -6   1  17      104.39       91.54     17.27 o
  -5   1  17     1102.47     1053.99     38.66 o
  -4   1  17     1195.15     1291.93     48.42 o
  -3   1  17      223.95      217.54     18.52 o
  -2   1  17     1262.88     1360.41     32.18 o
  -1   1  17      536.69      574.24     24.42 o
   0   1  17     3986.21     4257.63     78.64 o
   1   1  17      234.81      324.17     19.52 o
   2   1  17     4390.32     4497.86     72.09 o
   3   1  17        7.27        7.80      9.21 o
   4   1  17      265.46      277.56     15.02 o
   5   1  17     1818.28     1948.22     36.91 o
   6   1  17     5265.70     5305.68     83.60 o
   7   1  17      404.80      387.65     27.40 o
   8   1  17       19.86       58.49     30.68 o
   9   1  17        0.91      -24.30     33.24 o
  10   1  17      186.28      260.94     56.77 o
  11   1  17        1.48       11.43     44.57 o
  12   1  17        0.59       16.93     49.71 o
 -14   2  17      215.72      278.88     75.73 o
 -13   2  17      588.75      755.83     79.26 o
 -12   2  17        9.60        8.18     41.64 o
 -11   2  17       53.85       16.97     40.17 o
 -10   2  17      826.28      877.28     64.97 o
  -9   2  17     2719.65     2740.80    101.31 o
  -8   2  17     1064.87      946.36     62.44 o
  -7   2  17       11.94       17.35     19.75 o
  -6   2  17       92.25       88.24     20.29 o
  -5   2  17     3405.94     3250.49     81.66 o
  -4   2  17     2111.89     1898.25     67.57 o
  -3   2  17       43.05       25.80     15.95 o
  -2   2  17      955.15      931.69     41.45 o
  -1   2  17      168.42      189.73     22.37 o
   0   2  17      602.91      642.63     26.44 o
   1   2  17      255.56      236.56     18.52 o
   2   2  17      520.71      506.81     26.03 o
   3   2  17       38.79       39.74     13.34 o
   4   2  17      154.24      127.33     15.43 o
   5   2  17      262.25      237.92     21.85 o
   6   2  17     1969.66     2107.55     53.48 o
   7   2  17      335.00      341.04     32.08 o
   8   2  17       67.30       56.79     26.18 o
   9   2  17     1250.65     1200.09    150.74 o
  10   2  17     1304.38     1443.03    145.21 o
  11   2  17       30.63      125.24     68.98 o
  12   2  17        0.02      -52.64     52.64 o
 -13   3  17      144.82      206.93    104.37 o
 -12   3  17      128.55       85.70     63.83 o
 -11   3  17       19.09      102.22     58.36 o
 -10   3  17      240.79      278.99     72.60 o
  -9   3  17       66.89      106.33     42.70 o
  -8   3  17      156.49      153.12     35.89 o
  -7   3  17      142.30      171.67     34.70 o
  -6   3  17      412.70      389.71     34.98 o
  -5   3  17      424.76      446.88     36.11 o
  -4   3  17        3.53       -1.83     14.68 o
  -3   3  17      322.15      323.37     21.13 o
  -2   3  17       57.26       75.57     10.74 o
  -1   3  17      119.66      129.21     12.54 o
   0   3  17       90.97       88.20     12.05 o
   1   3  17        9.58       -5.53     10.63 o
   2   3  17      405.15      414.71     22.35 o
   3   3  17      172.74      180.64     17.39 o
   4   3  17        1.36      -14.47     14.47 o
   5   3  17      545.94      511.28     34.07 o
   6   3  17        0.52       -5.89     18.32 o
   7   3  17      201.78      204.15     30.89 o
   8   3  17        0.39        8.72     25.30 o
   9   3  17      190.08      168.45     40.01 o
  10   3  17       43.33       57.55     35.26 o
  11   3  17       25.40       11.80     49.92 o
  12   3  17       16.16       52.64     58.08 o
 -13   4  17      896.98     1289.65    188.77 o
 -12   4  17       24.53      117.08     88.94 o
 -11   4  17       24.81       16.63     60.64 o
 -10   4  17      189.13       23.82     70.34 o
  -9   4  17     1250.64     1354.18    122.49 o
  -8   4  17     4535.28     4612.49    167.60 o
  -7   4  17      202.58      129.34     51.66 o
  -6   4  17        7.19       20.39     15.45 o
  -5   4  17     3228.17     3302.57     85.49 o
  -4   4  17      327.12      277.34     24.37 o
  -3   4  17      205.47      243.36     31.76 o
  -2   4  17      628.35      727.48     46.11 o
  -1   4  17        3.71        7.07     19.67 o
   0   4  17     2766.28     2995.71    125.63 o
   1   4  17     1381.17     1341.74     57.20 o
   2   4  17        0.22       25.86     24.24 o
   3   4  17      228.47      236.06     32.88 o
   4   4  17       67.19       83.98     26.09 o
   5   4  17        7.27        4.41     25.37 o
   6   4  17      152.07      154.71     26.99 o
   7   4  17     1255.43     1243.55     70.42 o
   8   4  17      166.26      178.64     30.73 o
   9   4  17      321.60      333.19     39.56 o
  10   4  17      298.52      394.79     84.92 o
  11   4  17       42.36       -1.82     83.50 o
 -12   5  17      249.91      319.46    114.35 o
 -11   5  17        1.52       -9.98     72.61 o
 -10   5  17      224.11      208.01     75.16 o
  -9   5  17      246.23      289.30     74.95 o
  -8   5  17      325.51      369.67    109.36 o
  -7   5  17      718.99      917.59    202.39 o
  -6   5  17       33.32       43.00     35.95 o
  -5   5  17      232.21      226.51     48.09 o
  -4   5  17      110.70      167.88     35.26 o
  -3   5  17       70.99       67.19     26.50 o
  -2   5  17       10.38        1.71     22.28 o
  -1   5  17     2181.97     2357.01    144.94 o
   0   5  17      519.26      479.40     40.35 o
   1   5  17      885.65      883.09     57.41 o
   2   5  17       99.14       92.67     35.32 o
   3   5  17       54.16       18.55     46.52 o
   4   5  17       38.05       20.34     29.21 o
   5   5  17        4.21      -38.79     38.79 o
   6   5  17     2183.83     2284.29    304.49 o
   7   5  17      238.64      284.34     64.66 o
   8   5  17        9.59       36.19     50.13 o
   9   5  17        0.04      -16.85     47.81 o
  10   5  17      195.97      267.05     74.10 o
 -10   6  17     1448.92     1170.76    184.24 o
  -9   6  17        5.00       20.24     63.16 o
  -8   6  17      438.39      508.20     92.24 o
  -7   6  17        3.46       68.98     60.81 o
  -6   6  17        0.08      -19.31     49.04 o
  -5   6  17       47.74       91.12     52.52 o
  -4   6  17       14.00      -39.25     39.25 o
  -3   6  17        5.59      -23.27     41.83 o
  -2   6  17        5.32      -22.10     22.54 o
  -1   6  17      310.34      298.55     46.01 o
   0   6  17      251.36      295.40     48.66 o
   1   6  17       64.57       74.99     39.85 o
   2   6  17      267.32      320.04     50.68 o
   3   6  17        1.02      -26.76     57.18 o
   4   6  17      143.13       50.10     53.44 o
   5   6  17      324.26      260.18     83.50 o
   6   6  17      124.14       84.93     54.16 o
   7   6  17      315.06      497.47     87.39 o
   8   6  17      352.74      309.75    174.25 o
   9   6  17      238.42      226.33     74.10 o
  -9   7  17      276.51      166.08    103.46 o
  -8   7  17        2.24      -11.80     78.96 o
  -7   7  17      224.09      225.44     98.92 o
  -6   7  17      165.02      149.30     76.24 o
  -5   7  17       83.56       67.43     54.08 o
  -4   7  17       80.17      159.20     61.63 o
  -3   7  17      211.62      180.81     61.28 o
  -2   7  17      153.80      206.67     60.34 o
  -1   7  17      364.44      390.95     79.57 o
   0   7  17      102.90       -2.72     65.34 o
   1   7  17       22.65       -9.08     71.70 o
   2   7  17      482.31      563.60    137.04 o
   3   7  17       13.92        1.82     68.98 o
   4   7  17       17.43      -34.32     49.46 o
   5   7  17      457.82      509.36     92.01 o
   6   7  17      210.85      174.13     69.73 o
   7   7  17      150.88      265.66     78.93 o
  -6   8  17      372.79      432.82     93.54 o
  -5   8  17      157.28      258.10     78.27 o
  -4   8  17      760.44      960.02    182.42 o
  -3   8  17       99.28      116.21     63.89 o
  -2   8  17       10.08      149.75     98.92 o
  -1   8  17       18.87      -39.03     88.94 o
   0   8  17      247.83      156.10     93.48 o
   1   8  17      306.64      185.14    113.45 o
   2   8  17       68.91       63.53     88.94 o
   3   8  17       18.88      -69.88     69.88 o
   4   8  17       75.89      119.80     97.11 o
   5   8  17      108.27       89.79     71.55 o
 -14   0  18      698.54      740.17    166.99 o
 -13   0  18       34.33       18.84    122.98 o
 -12   0  18       55.78       39.87     49.21 o
 -11   0  18      632.05      736.89     81.99 o
 -10   0  18     7097.90     7339.12    259.30 o
  -9   0  18      174.06      137.49     35.03 o
  -8   0  18      446.60      451.85     46.94 o
  -7   0  18      648.35      592.60     48.91 o
  -6   0  18     1831.86     1767.35     94.05 o
  -5   0  18     3078.77     2823.01    125.29 o
  -4   0  18      580.73      657.92     63.15 o
  -3   0  18      350.92      362.58     41.53 o
  -2   0  18       16.90       48.52     27.90 o
  -1   0  18      801.53     1171.69     77.88 o
   0   0  18     4204.57     4810.34    140.41 o
   1   0  18       11.85       -8.04     19.65 o
   2   0  18     1922.38     2171.31     90.90 o
   3   0  18     2831.83     2804.79     77.86 o
   4   0  18     5684.33     5282.90    114.81 o
   5   0  18     3880.66     3899.09     82.38 o
   6   0  18       15.47      -13.51     18.05 o
   7   0  18      506.21      555.42     68.99 o
   8   0  18     3152.83     2832.51    186.96 o
   9   0  18     1009.05      972.08     93.80 o
  10   0  18      192.61      138.86     75.33 o
  11   0  18        8.34       70.79     65.34 o
  12   0  18       54.50      131.60     76.24 o
 -14   1  18      237.37      319.92     63.41 o
 -13   1  18      351.81      335.82     61.90 o
 -12   1  18        6.69       -4.32     40.55 o
 -11   1  18       80.74      129.02     48.52 o
 -10   1  18     1722.41     1887.97    107.53 o
  -9   1  18     2187.99     2232.50     87.24 o
  -8   1  18      152.78      191.93     22.88 o
  -7   1  18      326.26      294.40     23.48 o
  -6   1  18      590.21      567.28     28.94 o
  -5   1  18       51.25       39.39     16.43 o
  -4   1  18      174.65      147.09     18.05 o
  -3   1  18      186.46      165.96     20.00 o
  -2   1  18       70.69       59.16     13.47 o
  -1   1  18       27.94       27.03     13.17 o
   0   1  18      686.54      704.29     28.67 o
   1   1  18       47.00       60.47     17.41 o
   2   1  18      226.85      258.44     16.57 o
   3   1  18      239.26      243.82     15.09 o
   4   1  18     1121.59     1117.57     31.19 o
   5   1  18      409.79      391.63     19.74 o
   6   1  18      712.03      771.45     32.86 o
   7   1  18      294.34      285.86     24.96 o
   8   1  18        2.42       15.23     40.61 o
   9   1  18      499.45      521.83     68.67 o
  10   1  18      232.22      189.72     93.03 o
  11   1  18        7.29      -37.91     42.94 o
  12   1  18       18.12      -43.41     43.41 o
 -14   2  18      399.31      483.58     85.32 o
 -13   2  18        0.37       69.96     62.23 o
 -12   2  18       40.79       34.93     57.43 o
 -11   2  18       78.05       87.01     44.00 o
 -10   2  18      866.25      800.33     71.65 o
  -9   2  18      753.80      759.96     63.76 o
  -8   2  18      550.11      480.57     47.00 o
  -7   2  18        0.05       -9.79     20.02 o
  -6   2  18      938.05     1002.80     44.44 o
  -5   2  18      630.62      612.43     35.60 o
  -4   2  18     3411.70     3678.43    105.60 o
  -3   2  18       34.70       59.36     20.29 o
  -2   2  18      788.24      734.32     42.35 o
  -1   2  18     2076.75     2127.93     65.84 o
   0   2  18     1410.41     1396.42     43.40 o
   1   2  18     3988.12     4286.72     81.31 o
   2   2  18      580.31      641.38     25.29 o
   3   2  18      135.84      135.86     22.87 o
   4   2  18       64.44       40.56     12.94 o
   5   2  18      541.14      499.73     28.94 o
   6   2  18      845.62      906.19     38.59 o
   7   2  18     1236.16     1154.52     53.51 o
   8   2  18        0.14      -22.99     22.99 o
   9   2  18        3.27       -0.60     42.19 o
  10   2  18       59.96      112.54     59.90 o
  11   2  18      129.68       94.39     68.98 o
  12   2  18      110.11      158.82     76.24 o
 -13   3  18      304.45      460.14    122.52 o
 -12   3  18       10.03       -6.83     56.30 o
 -11   3  18      210.18      195.94     68.72 o
 -10   3  18      168.80      219.70     49.23 o
  -9   3  18      221.66      210.84     51.87 o
  -8   3  18      604.46      656.66     56.06 o
  -7   3  18      220.54      245.30     40.74 o
  -6   3  18      566.91      617.86     60.24 o
  -5   3  18     2230.60     2144.12     62.92 o
  -4   3  18      130.49      107.27     32.36 o
  -3   3  18      381.53      478.35     36.33 o
  -2   3  18     1031.20     1073.65     37.00 o
  -1   3  18      117.32      117.78     14.13 o
   0   3  18     1377.11     1407.20     53.47 o
   1   3  18      166.40      150.57     20.37 o
   2   3  18      563.04      633.10     32.58 o
   3   3  18      198.60      223.73     20.25 o
   4   3  18     5662.69     5427.74    173.11 o
   5   3  18     2535.09     2570.19     75.43 o
   6   3  18     3097.50     3105.11     81.95 o
   7   3  18       21.00       26.36     22.94 o
   8   3  18      566.06      528.45     53.38 o
   9   3  18      211.92      280.94     45.44 o
  10   3  18        2.09      -36.30     47.19 o
  11   3  18      436.87      674.32     97.11 o
  12   3  18       33.38        0.00     58.99 o
 -12   4  18      101.14      -55.36     75.33 o
 -11   4  18      437.25      354.33     81.49 o
 -10   4  18        3.22       15.81     54.00 o
  -9   4  18      940.79      819.40    100.42 o
  -8   4  18       48.67       94.73     42.36 o
  -7   4  18        1.40      -12.39     31.98 o
  -6   4  18     1137.42     1144.11    151.37 o
  -5   4  18      475.64      483.34     35.55 o
  -4   4  18     1046.76     1118.40     46.29 o
  -3   4  18     1320.86     1382.39     68.63 o
  -2   4  18       13.98      -19.31     19.31 o
  -1   4  18     1042.78     1040.05     54.26 o
   0   4  18        3.54      -10.16     19.68 o
   1   4  18      380.88      434.06     35.45 o
   2   4  18        8.86      -19.70     22.72 o
   3   4  18        0.75       14.04     23.82 o
   4   4  18       23.53       48.23     25.11 o
   5   4  18     1641.65     1572.63    111.48 o
   6   4  18      422.95      431.27     40.22 o
   7   4  18       71.38       94.43     25.39 o
   8   4  18       98.99       53.88     27.06 o
   9   4  18       32.76       34.68     28.20 o
  10   4  18      248.63      232.35     38.42 o
  11   4  18      132.15       96.20     39.93 o
 -11   5  18        0.30      -52.64     67.16 o
 -10   5  18     1779.61     1849.04    151.35 o
  -9   5  18       30.68        5.28     52.00 o
  -8   5  18      609.11      626.22     91.23 o
  -7   5  18        0.07       75.02     52.36 o
  -6   5  18       41.03       54.39     47.81 o
  -5   5  18      333.39      247.29     46.92 o
  -4   5  18       88.50       53.32     31.03 o
  -3   5  18      240.15      140.68     30.59 o
  -2   5  18       14.82        1.80     22.15 o
  -1   5  18       72.50       68.55     26.58 o
   0   5  18        0.07        7.61     23.22 o
   1   5  18      121.62      124.81     38.01 o
   2   5  18      143.24      140.86     54.72 o
   3   5  18       58.29       60.95     29.98 o
   4   5  18      394.15      460.46     49.25 o
   5   5  18      433.08      395.61     74.14 o
   6   5  18      129.88       73.81     52.28 o
   7   5  18      328.41      328.43     69.23 o
   8   5  18        7.95        1.02     49.01 o
   9   5  18       98.77      114.23     60.98 o
  10   5  18      420.00      477.75     89.03 o
 -10   6  18      133.44      101.65     99.83 o
  -9   6  18     1351.13     1410.42    136.96 o
  -8   6  18       27.08        1.52     95.75 o
  -7   6  18      526.59      551.86    197.40 o
  -6   6  18     1167.04     1160.49    179.70 o
  -5   6  18      764.71      829.30    213.28 o
  -4   6  18      199.24      101.97     55.82 o
  -3   6  18     2028.17     2004.34    147.93 o
  -2   6  18     1380.00     1445.03     73.22 o
  -1   6  18      248.76      254.59     35.48 o
   0   6  18      178.39      165.52     44.08 o
   1   6  18      118.22       91.69     39.58 o
   2   6  18        6.06       34.76     42.22 o
   3   6  18      859.44      721.52    133.41 o
   4   6  18       75.33       61.37     51.68 o
   5   6  18      128.09       34.33     50.15 o
   6   6  18        1.14      -45.16     45.16 o
   7   6  18      315.38      219.55     68.66 o
   8   6  18      975.23     1151.53    124.82 o
   9   6  18      127.20      143.16     68.59 o
  -8   7  18       46.05       -6.33     65.80 o
  -7   7  18      181.70      151.57     73.23 o
  -6   7  18       31.83      -54.01     76.24 o
  -5   7  18       75.81       77.42     59.88 o
  -4   7  18      181.04      129.77     65.12 o
  -3   7  18      272.33      334.37     70.29 o
  -2   7  18       77.23       73.02     53.60 o
  -1   7  18       28.63      -45.88     45.88 o
   0   7  18     1240.48     1214.32    180.61 o
   1   7  18      108.58      134.32     89.85 o
   2   7  18      380.90      513.68    128.87 o
   3   7  18       75.40       77.14     84.40 o
   4   7  18        0.09      -43.83     50.69 o
   5   7  18      255.36      369.88     85.97 o
   6   7  18       27.04       35.18    140.67 o
   7   7  18      210.07      157.32     72.18 o
  -6   8  18       91.30       73.99     72.18 o
  -5   8  18      304.29      275.84    126.15 o
  -4   8  18       39.41      -53.21     53.21 o
  -3   8  18       72.14       22.69     94.39 o
  -2   8  18       30.01      -75.33     75.33 o
  -1   8  18      121.43      205.11    109.82 o
   0   8  18       17.36      -53.55     89.85 o
   1   8  18      143.08       56.27     90.76 o
   2   8  18        6.17       90.76     89.85 o
   3   8  18       32.86      112.54     93.48 o
   4   8  18        8.14      -24.50     78.05 o
 -14   1  19      382.79      453.68     68.73 o
 -13   1  19      112.04       77.10     48.58 o
 -12   1  19      152.64      181.99     49.92 o
 -11   1  19      786.64      927.24     79.84 o
 -10   1  19      624.91      547.76     75.20 o
  -9   1  19        5.55       25.20     27.27 o
  -8   1  19       82.26       84.67     26.65 o
  -7   1  19      646.39      667.03     32.59 o
  -6   1  19     1985.51     1826.10     49.21 o
  -5   1  19      328.59      303.33     26.32 o
  -4   1  19       30.40       27.74     16.26 o
  -3   1  19      391.68      475.95     33.55 o
  -2   1  19       54.52        4.64     13.36 o
  -1   1  19     3181.89     2887.31     65.27 o
   0   1  19      190.94      172.61     18.81 o
   1   1  19      724.25      831.96     28.76 o
   2   1  19     1960.54     1897.57     42.59 o
   3   1  19     6009.22     5989.15     82.81 o
   4   1  19      179.55      197.00     15.45 o
   5   1  19        5.99        9.35     13.04 o
   6   1  19     2876.29     2906.27     76.04 o
   7   1  19      602.25      633.00     40.78 o
   8   1  19      829.39      703.46     56.16 o
   9   1  19       13.24       44.42     36.55 o
  10   1  19        0.57       -9.10     49.92 o
  11   1  19        3.47       18.58     46.44 o
  12   1  19      347.73      336.67     71.19 o
 -13   2  19       45.83       -3.45     46.68 o
 -12   2  19      464.68      505.68     93.66 o
 -11   2  19      126.05      172.02     51.45 o
 -10   2  19        0.65        9.67     30.79 o
  -9   2  19        4.55       22.10     28.10 o
  -8   2  19      657.08      578.01     50.74 o
  -7   2  19     3587.80     3384.66     93.73 o
  -6   2  19       13.55       31.44     20.50 o
  -5   2  19      839.62      811.37     41.06 o
  -4   2  19      946.62     1115.78     52.94 o
  -3   2  19       48.38       31.30     24.21 o
  -2   2  19      348.11      349.92     35.88 o
  -1   2  19      137.98      107.75     21.93 o
   0   2  19      782.53      922.37     38.10 o
   1   2  19      338.86      388.43     26.03 o
   2   2  19       32.34       16.70     12.72 o
   3   2  19       17.12       18.84     14.36 o
   4   2  19       32.60       19.10     20.36 o
   5   2  19     1621.64     1714.15     50.17 o
   6   2  19     1064.60     1161.10     47.48 o
   7   2  19      340.85      299.61     32.25 o
   8   2  19      146.86       77.66     31.37 o
   9   2  19       70.76      136.13     58.08 o
  10   2  19      397.27      361.21     83.50 o
  11   2  19      283.04      210.56     75.33 o
  12   2  19        3.45       40.84     63.53 o
 -13   3  19        0.64       44.05     62.02 o
 -12   3  19      101.39      158.17     66.14 o
 -11   3  19       13.30       14.64     58.99 o
 -10   3  19       10.96       15.12     37.65 o
  -9   3  19        1.78       25.06     32.97 o
  -8   3  19      796.10      854.06     62.79 o
  -7   3  19      331.47      311.33     42.29 o
  -6   3  19       87.98       57.92     25.39 o
  -5   3  19       20.06       14.52     23.36 o
  -4   3  19      668.90      710.84     44.44 o
  -3   3  19      174.52      161.14     26.84 o
  -2   3  19       87.14      113.54     20.92 o
  -1   3  19      264.53      308.09     21.47 o
   0   3  19       20.35       20.46     13.73 o
   1   3  19      186.50      219.29     19.71 o
   2   3  19        7.62       11.35     19.41 o
   3   3  19      147.16       92.94     20.56 o
   4   3  19      573.36      608.65     38.39 o
   5   3  19      127.74      121.82     43.02 o
   6   3  19      438.79      514.56     37.38 o
   7   3  19      189.94      212.59     34.61 o
   8   3  19      100.03       71.77     43.41 o
   9   3  19      103.45      133.74     39.91 o
  10   3  19      142.00      170.62     62.62 o
  11   3  19       54.32       82.59     60.81 o
 -12   4  19      358.87      470.12    127.97 o
 -11   4  19        6.79       19.38     62.24 o
 -10   4  19      311.23      275.81     74.58 o
  -9   4  19      319.33      395.29     77.81 o
  -8   4  19       36.05       75.05     42.06 o
  -7   4  19       90.89      114.97     38.57 o
  -6   4  19      531.14      542.83     62.53 o
  -5   4  19     1049.48     1008.61     45.89 o
  -4   4  19      293.47      334.07     30.11 o
  -3   4  19        8.45       -9.23     15.48 o
  -2   4  19      454.98      420.41     38.91 o
  -1   4  19       10.78       15.77     21.41 o
   0   4  19      891.79     1000.11     53.49 o
   1   4  19      356.38      422.14     36.53 o
   2   4  19     2123.34     2063.35     89.99 o
   3   4  19        3.73        1.62     25.49 o
   4   4  19       79.84       37.93     27.34 o
   5   4  19      899.83      896.30     47.52 o
   6   4  19      601.29      642.85     99.75 o
   7   4  19      661.22      642.62     51.36 o
   8   4  19      522.10      516.41     47.36 o
   9   4  19        0.03        0.61     28.41 o
  10   4  19      460.11      450.54     49.10 o
  11   4  19      314.23      312.20     52.64 o
 -11   5  19       99.70      117.08     90.76 o
 -10   5  19      103.87      229.55    162.00 o
  -9   5  19      333.20      320.99     77.91 o
  -8   5  19      142.34      164.62     64.70 o
  -7   5  19       35.32       -2.29     49.02 o
  -6   5  19     1591.07     1732.16    132.01 o
  -5   5  19      251.58      246.06     47.28 o
  -4   5  19        1.95        1.42     31.71 o
  -3   5  19     1514.80     1686.47     85.58 o
  -2   5  19      582.50      636.65     53.32 o
  -1   5  19      330.80      349.63     65.50 o
   0   5  19        2.81       -2.64     38.12 o
   1   5  19      277.39      234.52     53.99 o
   2   5  19      683.64      658.39     66.06 o
   3   5  19     1852.28     1815.78    102.32 o
   4   5  19      295.43      361.29     56.28 o
   5   5  19       76.70       74.53     60.35 o
   6   5  19        0.26       34.94     47.28 o
   7   5  19      306.37      450.97    112.99 o
   8   5  19      382.29      442.92     83.16 o
   9   5  19      367.93      412.55     84.39 o
  10   5  19       20.48       23.57     60.96 o
 -10   6  19      158.06       94.39     96.20 o
  -9   6  19       73.49       69.17     75.33 o
  -8   6  19      277.08      198.75     72.82 o
  -7   6  19      214.47      250.70     74.42 o
  -6   6  19      124.05      217.67     67.35 o
  -5   6  19       82.59      143.03     58.78 o
  -4   6  19       23.92        8.45     47.27 o
  -3   6  19      804.98      716.14     87.94 o
  -2   6  19      214.60      188.28     48.47 o
  -1   6  19       28.65        2.28     27.83 o
   0   6  19      417.72      525.61     64.00 o
   1   6  19      452.85      426.25    132.13 o
   2   6  19      137.70      178.71     51.88 o
   3   6  19      168.04      222.35     98.92 o
   4   6  19       17.54       13.70     44.18 o
   5   6  19       54.11       43.57     49.73 o
   6   6  19      133.20      111.09     62.80 o
   7   6  19        5.30        2.54     52.33 o
   8   6  19       38.59       73.41     73.06 o
  -8   7  19      110.39       76.18     93.03 o
  -7   7  19      459.26      461.04     93.53 o
  -6   7  19       95.31       35.94     80.32 o
  -5   7  19        2.94      -72.30     98.92 o
  -4   7  19        8.88      -28.29     50.65 o
  -3   7  19       45.08       -3.10     48.46 o
  -2   7  19       99.13      155.19     94.39 o
  -1   7  19      102.38      126.15     81.68 o
   0   7  19      470.00      446.52    128.87 o
   1   7  19       55.83       58.08     78.96 o
   2   7  19      336.09      345.78    121.61 o
   3   7  19      228.33      230.52    104.37 o
   4   7  19      493.88      493.72    132.50 o
   5   7  19      182.27      155.71     64.95 o
   6   7  19        1.41      -33.74     55.29 o
   7   7  19      700.12      707.70    108.24 o
  -6   8  19      520.88      462.86    129.78 o
  -5   8  19      261.97      378.79     88.53 o
  -4   8  19      186.29      202.45    154.74 o
  -3   8  19       18.74      -16.34     96.20 o
  -2   8  19      235.74      248.67    124.34 o
  -1   8  19       37.25        5.45     85.31 o
   0   8  19       87.72      192.40    113.45 o
   1   8  19       19.06      118.89     93.48 o
   2   8  19       16.08       54.45     97.11 o
   3   8  19       15.36        9.08     90.76 o
   4   8  19      151.57       63.53     98.92 o
 -14   0  20      921.05     1049.46    157.01 o
 -13   0  20       22.55       82.59     51.81 o
 -12   0  20      576.90      624.19    109.36 o
 -11   0  20      631.81      733.62     84.17 o
 -10   0  20        0.06      -50.37     50.37 o
  -9   0  20     2534.32     2235.22    123.79 o
  -8   0  20      996.52      799.49     76.52 o
  -7   0  20        5.17       46.86    110.72 o
  -6   0  20      561.41      684.45     71.02 o
  -5   0  20       15.28       48.90     38.59 o
  -4   0  20      165.39      289.84     50.87 o
  -3   0  20     4301.71     4795.93    181.93 o
  -2   0  20       78.07       67.68     79.41 o
  -1   0  20       38.79        7.30     30.81 o
   0   0  20     2983.66     3030.07    104.65 o
   1   0  20     9633.90    10128.59    214.20 o
   2   0  20     4566.67     4440.56     97.57 o
   3   0  20      628.65      658.68     35.51 o
   4   0  20        0.04        1.87     17.11 o
   5   0  20       30.05       26.98     19.04 o
   6   0  20    13668.60    13850.70    344.59 o
   7   0  20      108.51       16.63     41.30 o
   8   0  20        4.77      -39.83     50.82 o
   9   0  20      243.21      245.32     63.44 o
  10   0  20      598.18      712.44    120.71 o
  11   0  20        4.78       42.66     68.07 o
  12   0  20      290.81      325.82     98.02 o
 -14   1  20       14.34       -4.73     46.91 o
 -13   1  20       32.13      -25.43     43.26 o
 -12   1  20      255.26      215.50     54.23 o
 -11   1  20       90.40       33.21     59.98 o
 -10   1  20        2.04       39.50     37.09 o
  -9   1  20     1076.89     1096.72     67.42 o
  -8   1  20       72.78      109.66     27.42 o
  -7   1  20     1044.91     1023.31     46.00 o
  -6   1  20        8.08       -8.70     20.97 o
  -5   1  20     1569.73     1726.07     55.86 o
  -4   1  20     1693.76     1641.50     53.07 o
  -3   1  20        0.75      -14.54     14.54 o
  -2   1  20      134.56      143.00     18.20 o
  -1   1  20        0.60        7.98     13.86 o
   0   1  20      541.82      494.54     26.82 o
   1   1  20      527.78      449.05     21.67 o
   2   1  20      832.68     1007.92     32.74 o
   3   1  20       15.01       11.22     10.99 o
   4   1  20      555.70      576.03     24.25 o
   5   1  20     5041.94     4974.82     91.71 o
   6   1  20     2617.85     2767.83     68.42 o
   7   1  20      335.88      292.33     39.71 o
   8   1  20        0.19      -16.72     29.42 o
   9   1  20        0.10       -8.05     51.53 o
  10   1  20      131.07      138.35     52.98 o
  11   1  20       10.02      -14.04     45.97 o
  12   1  20        5.70       23.78     70.34 o
 -13   2  20       60.35       33.63     49.62 o
 -12   2  20      111.05      188.37     52.84 o
 -11   2  20        1.16      -33.15     52.08 o
 -10   2  20       39.42       24.74     49.19 o
  -9   2  20       19.78      -17.86     28.21 o
  -8   2  20        4.14      -24.09     24.98 o
  -7   2  20      190.04      145.43     26.88 o
  -6   2  20       34.57       45.32     26.05 o
  -5   2  20      216.53      236.12     30.66 o
  -4   2  20       72.19       74.96     28.30 o
  -3   2  20      292.14      336.55     39.56 o
  -2   2  20      110.86       94.80     27.90 o
  -1   2  20       75.88      117.59     25.34 o
   0   2  20     1082.16     1224.06     47.05 o
   1   2  20      725.17      797.76     38.94 o
   2   2  20       31.24       52.01     15.03 o
   3   2  20       74.11       88.47     22.63 o
   4   2  20     1183.67     1171.89     45.25 o
   5   2  20      129.56      157.26     22.97 o
   6   2  20     1184.05     1178.63     48.28 o
   7   2  20      129.30       92.66     25.84 o
   8   2  20      151.27      135.27     35.51 o
   9   2  20      157.18       98.02     58.99 o
  10   2  20      396.68      461.95     88.03 o
  11   2  20        0.57      -48.10     56.27 o
  12   2  20      152.94      154.29     79.87 o
 -13   3  20      478.73      775.93    108.31 o
 -12   3  20     1354.07     1638.59    145.61 o
 -11   3  20        2.53      -45.05     96.66 o
 -10   3  20      155.65      147.45     47.35 o
  -9   3  20     1724.35     1723.88     90.65 o
  -8   3  20      185.78      159.23     37.47 o
  -7   3  20     1175.06     1177.27     71.28 o
  -6   3  20      370.05      395.37     37.65 o
  -5   3  20       53.43       28.64     24.95 o
  -4   3  20      723.90      856.88     59.55 o
  -3   3  20     2536.33     2466.92     88.13 o
  -2   3  20       21.50       17.21     17.10 o
  -1   3  20      664.56      666.92     30.87 o
   0   3  20       71.23       67.40     16.24 o
   1   3  20     4322.46     4427.45     85.54 o
   2   3  20     5526.06     5344.86    143.57 o
   3   3  20        0.92      -16.63     16.63 o
   4   3  20        1.35       -3.46     19.47 o
   5   3  20     1542.47     1504.74     59.66 o
   6   3  20     1479.94     1446.13     60.59 o
   7   3  20       21.13       39.10     29.93 o
   8   3  20       34.61       51.96     33.10 o
   9   3  20       12.25       -8.09     32.83 o
  10   3  20     1198.35     1392.21    135.23 o
  11   3  20      193.15      158.82     68.98 o
 -12   4  20       24.88       18.71     65.64 o
 -11   4  20       50.48       97.89     64.86 o
 -10   4  20       71.89      105.40     62.15 o
  -9   4  20      153.75      133.86    153.38 o
  -8   4  20      291.21      448.06     99.83 o
  -7   4  20      171.51      147.37     44.83 o
  -6   4  20      388.13      457.05     64.09 o
  -5   4  20     1111.91     1106.85     50.89 o
  -4   4  20        0.15       -2.51     15.83 o
  -3   4  20      228.24      305.76     37.00 o
  -2   4  20      237.92      238.78     33.32 o
  -1   4  20        2.49      -19.10     21.04 o
   0   4  20        0.69       15.18     21.57 o
   1   4  20        1.34      -10.03     25.81 o
   2   4  20      116.62      107.55     31.53 o
   3   4  20        3.28        9.66     25.25 o
   4   4  20       19.51        6.09     24.76 o
   5   4  20      341.54      282.80     28.32 o
   6   4  20       46.98       67.44     25.92 o
   7   4  20       32.37       40.66     29.69 o
   8   4  20        0.25      -22.34     25.84 o
   9   4  20      321.41      423.41     82.88 o
  10   4  20      509.16      518.67     62.14 o
 -11   5  20        1.19      -44.79     57.58 o
 -10   5  20       51.81      -26.63     55.35 o
  -9   5  20      125.64      142.36     62.11 o
  -8   5  20       23.88      -42.18     93.48 o
  -7   5  20        0.14      -43.56     43.56 o
  -6   5  20      287.10      302.31     66.26 o
  -5   5  20     3240.88     3460.28    358.03 o
  -4   5  20      646.17      678.80     66.96 o
  -3   5  20        1.91      -15.00     27.93 o
  -2   5  20      230.85      302.75     40.88 o
  -1   5  20      134.01      203.21     35.76 o
   0   5  20      423.18      369.40     52.60 o
   1   5  20      102.42      100.83     38.27 o
   2   5  20      188.57      139.25     40.51 o
   3   5  20      104.68      180.71     43.65 o
   4   5  20       37.33       94.79     43.13 o
   5   5  20      527.25      694.11     89.03 o
   6   5  20      192.43      135.92     61.26 o
   7   5  20      226.75      200.17     84.40 o
   8   5  20        5.84        0.59     50.04 o
   9   5  20       39.47        2.49     52.06 o
 -10   6  20      182.86      255.93    109.82 o
  -9   6  20        9.53       49.93     67.16 o
  -8   6  20      304.90      358.29     84.55 o
  -7   6  20       20.35      -33.08     52.29 o
  -6   6  20        0.15     -119.34    119.34 o
  -5   6  20        3.95       48.51     57.66 o
  -4   6  20      200.90      236.33     65.50 o
  -3   6  20     1211.23     1340.66    116.01 o
  -2   6  20        0.06       -8.26     34.14 o
  -1   6  20       73.17       42.50     38.81 o
   0   6  20       27.84      -38.39     56.97 o
   1   6  20      127.40       92.14     41.09 o
   2   6  20      215.57      198.92     82.59 o
   3   6  20      759.00      745.11    144.30 o
   4   6  20        1.43      -56.27     56.27 o
   5   6  20      549.61      674.71     96.27 o
   6   6  20      403.60      408.66     83.86 o
   7   6  20        8.25       22.06     58.01 o
   8   6  20      163.16       82.40     93.03 o
  -8   7  20       24.88       29.79     71.74 o
  -7   7  20        0.10      -25.24     58.20 o
  -6   7  20       99.01       57.00    109.82 o
  -5   7  20      125.36       85.70     63.45 o
  -4   7  20      253.05      292.61     73.77 o
  -3   7  20       96.47      186.91     63.22 o
  -2   7  20      174.55      106.19     86.22 o
  -1   7  20      130.64      142.49     97.11 o
   0   7  20      274.82      352.14    114.35 o
   1   7  20      225.03      137.04     84.40 o
   2   7  20        0.39      -64.44     64.44 o
   3   7  20       22.08       76.24     90.76 o
   4   7  20      115.31      136.13     97.11 o
   5   7  20       39.60       78.05     92.57 o
   6   7  20       81.71       19.89     65.34 o
  -5   8  20      274.15      192.45    107.09 o
  -4   8  20      503.61      424.77    108.91 o
  -3   8  20      274.37      327.63    129.78 o
  -2   8  20       50.47       93.48     98.02 o
  -1   8  20      217.21      302.22    114.35 o
   0   8  20      122.37      -79.87     79.87 o
   1   8  20      253.33      184.24    108.91 o
   2   8  20       49.35      267.73    118.89 o
   3   8  20        0.82       19.97     92.57 o
 -14   1  21      287.11      368.01     66.59 o
 -13   1  21      337.22      352.22     61.64 o
 -12   1  21       67.44       86.22     44.76 o
 -11   1  21       44.68       19.89     38.09 o
 -10   1  21      333.13      372.35     55.59 o
  -9   1  21       52.30       51.08     28.48 o
  -8   1  21      348.25      352.89     31.41 o
  -7   1  21      423.61      383.71     29.11 o
  -6   1  21      329.72      267.42     26.88 o
  -5   1  21     7088.80     6992.26    145.36 o
  -4   1  21     1240.15     1122.50     44.98 o
  -3   1  21       19.30        3.22     23.74 o
  -2   1  21     1219.74     1277.36     43.55 o
  -1   1  21     2133.09     1950.41     57.97 o
   0   1  21     5919.87     5572.85    101.18 o
   1   1  21     2797.08     3015.78     56.83 o
   2   1  21       42.22       34.46     12.93 o
   3   1  21      398.58      383.67     19.55 o
   4   1  21     1233.74     1251.61     39.35 o
   5   1  21     3088.69     3076.96     70.29 o
   6   1  21      481.76      435.79     32.60 o
   7   1  21      264.16      224.79     38.77 o
   8   1  21      143.19      146.25     45.55 o
   9   1  21      296.38      343.73     55.88 o
  10   1  21        8.78       55.36     45.24 o
  11   1  21        4.29      -43.31     43.31 o
  12   1  21       13.75        7.67     83.50 o
 -13   2  21      928.50     1049.51     93.26 o
 -12   2  21      255.11      255.67     58.04 o
 -11   2  21      126.99      157.75     50.89 o
 -10   2  21       38.52       57.65     34.09 o
  -9   2  21      182.08      123.70     42.97 o
  -8   2  21     1081.98     1074.34     67.92 o
  -7   2  21       15.10        6.63     21.03 o
  -6   2  21     1725.72     1581.56     65.35 o
  -5   2  21      209.46      191.25     33.19 o
  -4   2  21     5227.18     5206.99    164.51 o
  -3   2  21      676.70      640.06     48.83 o
  -2   2  21      315.07      324.38     37.27 o
  -1   2  21       60.90       67.27     27.38 o
   0   2  21      822.76      859.88     48.90 o
   1   2  21     4827.03     4684.73    101.60 o
   2   2  21       22.32      -10.81     15.05 o
   3   2  21      309.45      264.82     23.01 o
   4   2  21      222.59      255.11     25.47 o
   5   2  21        1.24       -8.96     20.35 o
   6   2  21     2858.06     2712.44     84.89 o
   7   2  21      148.20      120.69     35.11 o
   8   2  21      390.29      476.47     88.94 o
   9   2  21      180.45      191.50     68.98 o
  10   2  21      151.43       77.14     59.90 o
  11   2  21      258.29      271.36     86.22 o
 -13   3  21        1.22       -9.20    124.79 o
 -12   3  21        4.74       -3.58     73.97 o
 -11   3  21       24.73       72.01     59.45 o
 -10   3  21        8.38       33.04     42.78 o
  -9   3  21        0.34      -24.39     49.91 o
  -8   3  21      668.53      644.43     56.42 o
  -7   3  21     1082.36     1192.34     71.82 o
  -6   3  21      455.56      509.99     49.30 o
  -5   3  21       10.28       16.92     24.64 o
  -4   3  21      437.64      504.61     40.35 o
  -3   3  21       11.54        6.30     28.30 o
  -2   3  21      126.12      138.08     22.84 o
  -1   3  21      653.71      654.02     37.33 o
   0   3  21       46.68       35.10     16.52 o
   1   3  21      278.31      300.48     23.50 o
   2   3  21        0.47       12.18     17.28 o
   3   3  21      105.46       97.82     24.95 o
   4   3  21        1.30       22.31     21.05 o
   5   3  21      198.03      220.11     30.95 o
   6   3  21      296.41      369.98     33.65 o
   7   3  21      503.49      469.71     60.85 o
   8   3  21       15.98        1.38     29.23 o
   9   3  21        0.60      -22.60     37.49 o
  10   3  21      208.57      285.88     74.42 o
  11   3  21       18.82       17.24     58.08 o
 -12   4  21      344.40      362.22     88.86 o
 -11   4  21       51.88      124.93     68.34 o
 -10   4  21      156.77       72.97     67.24 o
  -9   4  21       83.23      100.85     62.14 o
  -8   4  21      609.40      508.60     86.17 o
  -7   4  21      116.46       84.48     60.98 o
  -6   4  21      642.92      712.92     69.69 o
  -5   4  21       57.71       79.47     22.78 o
  -4   4  21     2446.00     2474.03     72.30 o
  -3   4  21     3374.61     3249.44     89.02 o
  -2   4  21      617.81      589.08     45.95 o
  -1   4  21       13.88        1.09     22.75 o
   0   4  21      166.14      254.67     36.18 o
   1   4  21      563.54      648.48     54.74 o
   2   4  21     3712.77     3663.04     93.56 o
   3   4  21       13.65       17.98     23.06 o
   4   4  21        7.38      -10.64     18.62 o
   5   4  21      587.68      611.96     42.57 o
   6   4  21      205.99      238.85     41.11 o
   7   4  21      527.11      506.16     48.50 o
   8   4  21       89.16      103.04     32.17 o
   9   4  21       12.64      -15.07     28.60 o
  10   4  21        0.36      -18.15     37.21 o
 -11   5  21        0.28        8.95     93.48 o
 -10   5  21      654.79      729.93    108.25 o
  -9   5  21       28.20        1.42     68.52 o
  -8   5  21      189.27      212.75     67.53 o
  -7   5  21       29.77        9.80     92.57 o
  -6   5  21     1258.16     1280.18    117.18 o
  -5   5  21      292.79      287.23     62.73 o
  -4   5  21        5.92        5.02     37.11 o
  -3   5  21       47.60       85.73     32.17 o
  -2   5  21      537.49      554.02     60.13 o
  -1   5  21     1221.99     1367.29     76.39 o
   0   5  21      849.61      905.35     76.24 o
   1   5  21     1685.41     1817.97    170.73 o
   2   5  21      418.97      322.60     69.19 o
   3   5  21        4.90       -0.12     33.36 o
   4   5  21     1024.46     1043.66    112.54 o
   5   5  21      102.07      168.48     81.68 o
   6   5  21        5.55      -42.30     42.30 o
   7   5  21       37.28      102.40     59.67 o
   8   5  21      181.61      173.93     88.03 o
   9   5  21      672.85      841.20    108.66 o
 -10   6  21       19.30       -0.28     64.52 o
  -9   6  21       26.31      -77.14    106.19 o
  -8   6  21       32.70      -57.63     57.63 o
  -7   6  21       27.80      -28.78    121.16 o
  -6   6  21      222.28      218.22     71.23 o
  -5   6  21      498.49      551.23    184.24 o
  -4   6  21      800.89      971.91    254.12 o
  -3   6  21       33.12       60.06     46.79 o
  -2   6  21      195.26      262.27     61.82 o
  -1   6  21       20.52       89.63     56.66 o
   0   6  21      147.57      134.80     45.09 o
   1   6  21        3.14      -17.31     37.21 o
   2   6  21       55.30        9.26     41.58 o
   3   6  21       28.23      109.82     77.14 o
   4   6  21       30.24       16.34     70.79 o
   5   6  21       63.93      -61.71     63.53 o
   6   6  21       94.76       10.09     56.08 o
   7   6  21        1.20       77.99     60.23 o
   8   6  21       16.01      -52.33     53.80 o
  -8   7  21        1.34       61.88     80.32 o
  -7   7  21       30.85       71.18    175.16 o
  -6   7  21      401.97      553.76     94.64 o
  -5   7  21     2395.12     2533.76    177.34 o
  -4   7  21      379.06      324.40     76.04 o
  -3   7  21      166.05      122.45     61.06 o
  -2   7  21      720.96      798.66    157.01 o
  -1   7  21      131.90       90.76     93.48 o
   0   7  21       51.98      -12.71     80.77 o
   1   7  21      115.15       95.29     82.59 o
   2   7  21       23.86      150.66     95.29 o
   3   7  21      134.32      186.96    100.74 o
   4   7  21      180.95      118.89     97.11 o
   5   7  21      253.21      201.48    100.74 o
   6   7  21        1.90       68.98     89.85 o
  -5   8  21       77.67       82.46    108.00 o
  -4   8  21      157.09       14.52     99.83 o
  -3   8  21       20.94      -17.24     93.48 o
  -2   8  21      169.00       44.47     99.83 o
  -1   8  21       42.00       48.10     99.83 o
   0   8  21       75.12       43.56     96.20 o
   1   8  21      232.84      312.20    127.06 o
   2   8  21        6.03      -18.15     86.22 o
   3   8  21       28.61      -44.47     81.68 o
 -13   0  22      198.94      225.08    107.09 o
 -12   0  22      153.92      253.21    107.09 o
 -11   0  22      350.71      677.04    138.86 o
 -10   0  22     2357.52     2366.03    230.52 o
  -9   0  22      226.62      160.64     90.76 o
  -8   0  22      127.44       78.51     60.81 o
  -7   0  22     3848.50     3510.66    155.65 o
  -6   0  22      166.88       91.41     79.41 o
  -5   0  22    12527.30    12035.86    384.73 o
  -4   0  22      244.89      215.35     47.67 o
  -3   0  22       61.78       58.80     39.80 o
  -2   0  22      367.46      459.39     49.25 o
  -1   0  22      923.51      917.85     64.29 o
   0   0  22     6075.79     5778.98    170.44 o
   1   0  22        0.93       21.75     20.22 o
   2   0  22      169.03      247.79     25.85 o
   3   0  22     2876.49     2975.61     76.82 o
   4   0  22      968.38      935.80     47.46 o
   5   0  22      205.44      208.36     27.44 o
   6   0  22        2.43      -38.43     38.43 o
   7   0  22     2119.14     2091.74    135.23 o
   8   0  22      313.71      202.05     58.88 o
   9   0  22       72.94       48.40     53.99 o
  10   0  22       60.97       88.03     69.88 o
  11   0  22        3.41      -33.58     67.16 o
  12   0  22      227.78      137.04     88.94 o
 -13   1  22        0.95        6.35     45.41 o
 -12   1  22      334.40      396.02    131.85 o
 -11   1  22       37.81      -11.93     39.02 o
 -10   1  22       14.29       23.92     39.57 o
  -9   1  22       21.23       -8.37     26.90 o
  -8   1  22       22.67       -4.31     30.92 o
  -7   1  22      263.61      223.02     26.46 o
  -6   1  22     1989.24     1865.05     60.58 o
  -5   1  22       77.05       38.53     28.08 o
  -4   1  22      784.78      752.18     43.82 o
  -3   1  22        9.16        4.18     15.68 o
  -2   1  22     1913.58     1951.30     84.31 o
  -1   1  22      549.85      535.39     30.90 o
   0   1  22        1.38       38.84     14.64 o
   1   1  22       38.25       65.23     18.05 o
   2   1  22      889.86      932.39     31.90 o
   3   1  22     1786.24     1715.39     51.87 o
   4   1  22     1379.01     1414.57     46.84 o
   5   1  22       27.82       21.20     19.44 o
   6   1  22     2297.22     2349.31     66.94 o
   7   1  22       46.36        9.95     30.08 o
   8   1  22       90.85       96.44     43.49 o
   9   1  22       27.61       19.83     40.66 o
  10   1  22        6.88      -41.09     41.09 o
  11   1  22      530.56      501.10     77.79 o
  12   1  22       85.75      128.37     80.32 o
 -13   2  22       29.45      -21.53     46.72 o
 -12   2  22       62.85      -13.18     43.83 o
 -11   2  22       53.75      107.57     46.71 o
 -10   2  22     1225.04     1215.00     77.12 o
  -9   2  22      105.23      110.39     36.54 o
  -8   2  22      455.53      514.62     51.13 o
  -7   2  22      126.20      189.21     36.39 o
  -6   2  22       65.68       56.21     25.02 o
  -5   2  22      963.47      963.18     70.61 o
  -4   2  22     1939.46     1901.40    101.19 o
  -3   2  22      173.82      208.72     35.51 o
  -2   2  22        2.26       -6.14     24.69 o
  -1   2  22        0.71       -4.77     38.38 o
   0   2  22     1606.62     1670.93     56.49 o
   1   2  22      266.41      269.54     27.29 o
   2   2  22     1243.44     1333.14     45.73 o
   3   2  22      193.44      206.37     25.13 o
   4   2  22     3072.07     3044.88     78.63 o
   5   2  22      648.51      635.95     39.96 o
   6   2  22     3073.41     3103.91     94.01 o
   7   2  22      352.60      304.54     37.60 o
   8   2  22        9.95      -24.50     49.01 o
   9   2  22      136.50       64.44     58.99 o
  10   2  22       50.95       98.92     63.53 o
  11   2  22      113.65       90.76     74.42 o
 -13   3  22      102.58      159.05    115.26 o
 -12   3  22       26.67      -36.50     59.27 o
 -11   3  22     1257.93     1404.52    104.82 o
 -10   3  22      191.72      131.28     60.83 o
  -9   3  22     1432.94     1217.45     78.01 o
  -8   3  22     1273.17     1176.27     75.34 o
  -7   3  22     1189.59     1332.33     77.33 o
  -6   3  22     2873.50     2986.58    119.21 o
  -5   3  22     2752.28     2696.51     85.40 o
  -4   3  22     1266.49     1294.70     71.53 o
  -3   3  22     1682.26     1770.08     81.12 o
  -2   3  22     1096.19     1113.23     53.60 o
  -1   3  22     1229.12     1239.03     50.42 o
   0   3  22      136.68      152.25     20.36 o
   1   3  22       64.41       70.05     18.04 o
   2   3  22      107.36      101.54     24.61 o
   3   3  22     2194.48     2124.96     74.39 o
   4   3  22       97.62       61.65     23.93 o
   5   3  22      364.81      283.85     48.49 o
   6   3  22       81.37       34.57     28.08 o
   7   3  22      668.39      734.96     61.94 o
   8   3  22      578.94      615.50     59.68 o
   9   3  22        0.21        6.35     48.10 o
  10   3  22      459.20      524.57     92.57 o
  11   3  22       72.85      220.54     73.51 o
 -12   4  22       38.98       76.65     69.34 o
 -11   4  22       29.91      -52.05     52.05 o
 -10   4  22       29.38       21.19     59.43 o
  -9   4  22      149.81      168.80     70.51 o
  -8   4  22       12.01      -19.05     52.64 o
  -7   4  22      782.41     1006.99    112.54 o
  -6   4  22      136.78      149.89     44.16 o
  -5   4  22      771.84      838.99     50.40 o
  -4   4  22      798.78      782.45     65.99 o
  -3   4  22     2705.39     2762.72     81.42 o
  -2   4  22      998.02      988.24     68.88 o
  -1   4  22      162.47      158.37     22.59 o
   0   4  22       62.99       58.80     16.23 o
   1   4  22       22.48        8.60     17.23 o
   2   4  22        1.25        8.79     22.27 o
   3   4  22      651.87      647.86     41.93 o
   4   4  22      439.09      485.14     38.48 o
   5   4  22        0.62       22.32     41.37 o
   6   4  22      471.81      581.98     60.06 o
   7   4  22      249.97      278.35     40.00 o
   8   4  22       67.68       87.46     33.09 o
   9   4  22      128.40      130.50     38.12 o
  10   4  22       51.62       19.06     43.56 o
 -11   5  22       74.22      110.98     73.68 o
 -10   5  22       42.53       29.68     61.26 o
  -9   5  22       18.61       98.22     66.86 o
  -8   5  22        0.02      -23.96     51.20 o
  -7   5  22      798.73      881.46    102.68 o
  -6   5  22      382.43      289.83    110.27 o
  -5   5  22       55.03       62.07     75.33 o
  -4   5  22      412.66      360.87     82.13 o
  -3   5  22      345.55      356.94     45.72 o
  -2   5  22      587.24      621.86     54.62 o
  -1   5  22       18.32       12.47     28.37 o
   0   5  22      993.56     1035.62     81.45 o
   1   5  22      763.77      744.21     71.74 o
   2   5  22       92.72       94.91     68.54 o
   3   5  22      611.69      621.33     85.77 o
   4   5  22        1.40       89.48     69.43 o
   5   5  22       21.12      -53.55     53.55 o
   6   5  22      139.64      153.62     60.58 o
   7   5  22       26.12      -42.90     47.81 o
   8   5  22        1.39       -2.60     53.62 o
   9   5  22       84.13       98.24     72.15 o
 -10   6  22      202.43      360.53     94.38 o
  -9   6  22       43.29       66.58     93.03 o
  -8   6  22      162.83       86.53    166.54 o
  -7   6  22      176.29      269.17     72.36 o
  -6   6  22       66.32      -49.63     49.75 o
  -5   6  22     1713.50     2129.08    349.41 o
  -4   6  22     1148.63     1247.45    117.75 o
  -3   6  22       44.01       72.28     50.87 o
  -2   6  22      136.82       39.58     41.61 o
  -1   6  22      498.12      558.52     89.67 o
   0   6  22      886.92      942.85    152.02 o
   1   6  22      751.91      643.39     84.77 o
   2   6  22       57.43        2.95     42.50 o
   3   6  22      220.23      178.79     94.39 o
   4   6  22      157.97      225.98     98.02 o
   5   6  22       79.15       70.79     81.68 o
   6   6  22      220.92      225.98     94.39 o
   7   6  22       69.96       22.24     59.68 o
   8   6  22        4.41       48.69     60.60 o
  -8   7  22       43.75       -9.08    169.71 o
  -7   7  22      205.82      235.22     79.99 o
  -6   7  22       75.17       41.39     63.22 o
  -5   7  22     1084.99     1205.89    133.41 o
  -4   7  22      391.23      255.44     73.13 o
  -3   7  22      475.40      301.31    117.98 o
  -2   7  22        1.52      -68.98     77.14 o
  -1   7  22      296.03      467.40    131.60 o
   0   7  22       13.09       85.31     95.29 o
   1   7  22        2.56      -70.79     70.79 o
   2   7  22       18.85      105.28     87.13 o
   3   7  22      633.80      547.26    139.77 o
   4   7  22        1.59      -21.78     76.24 o
   5   7  22      186.16      106.19    105.28 o
   6   7  22       18.21       23.60     88.94 o
  -4   8  22        2.48      -47.19    100.74 o
  -3   8  22        0.02       47.19     98.92 o
  -2   8  22      235.24      225.98    118.89 o
  -1   8  22       47.74       53.55    107.09 o
   0   8  22      115.07       -6.35     94.39 o
   1   8  22      260.43      376.64    137.95 o
   2   8  22        1.19      -59.90     85.31 o
 -13   1  23      272.81      204.58     55.84 o
 -12   1  23      504.27      379.49     94.79 o
 -11   1  23       78.72       62.52     44.34 o
 -10   1  23      350.28      378.40     57.84 o
  -9   1  23        1.52      -17.29     28.12 o
  -8   1  23      305.34      245.98     46.97 o
  -7   1  23     1145.57     1001.21     46.73 o
  -6   1  23     2092.03     1981.14     63.14 o
  -5   1  23      286.64      306.84     28.62 o
  -4   1  23     2131.53     2149.78     64.60 o
  -3   1  23      678.48      721.37     57.75 o
  -2   1  23       32.49        6.01     25.90 o
  -1   1  23      286.69      263.10     26.40 o
   0   1  23       28.84       13.39     15.71 o
   1   1  23     3617.40     3606.92     82.17 o
   2   1  23     1124.39     1146.53     36.10 o
   3   1  23      459.61      458.25     29.23 o
   4   1  23     2302.83     2302.18     58.67 o
   5   1  23     1162.09     1052.14     45.54 o
   6   1  23      306.19      274.12     28.95 o
   7   1  23      123.14       75.01     33.19 o
   8   1  23        0.71      -33.40     33.40 o
   9   1  23       34.00       57.90     44.91 o
  10   1  23       24.95       29.48     46.50 o
  11   1  23      241.64      192.18     68.07 o
 -13   2  23        0.01      -38.48     43.90 o
 -12   2  23     1044.72     1055.17    117.30 o
 -11   2  23     1442.60     1497.04    105.01 o
 -10   2  23      302.49      351.53     48.53 o
  -9   2  23        0.58       39.26     32.14 o
  -8   2  23      346.36      290.61     42.06 o
  -7   2  23      454.30      367.61     43.67 o
  -6   2  23     1209.57     1159.82     67.63 o
  -5   2  23       12.87       52.34     30.51 o
  -4   2  23       90.02       89.55     39.08 o
  -3   2  23     1152.11     1112.06     64.84 o
  -2   2  23     2704.71     2637.98     92.13 o
  -1   2  23       39.64        5.26     27.00 o
   0   2  23       79.82       80.42     22.20 o
   1   2  23      308.83      339.67     27.27 o
   2   2  23     6704.15     6676.59    131.33 o
   3   2  23     3060.33     3045.68     89.72 o
   4   2  23       27.93       72.19     25.45 o
   5   2  23      161.39      126.49     28.74 o
   6   2  23       27.10      -14.00     24.49 o
   7   2  23      141.52      141.19     41.00 o
   8   2  23       25.13        0.91     54.45 o
   9   2  23        2.18      -29.95     49.92 o
  10   2  23       51.03      120.71     66.25 o
  11   2  23      409.19      312.20     89.85 o
 -13   3  23       39.81      102.11     64.66 o
 -12   3  23        2.94       59.67     51.51 o
 -11   3  23        0.62      -11.22     46.17 o
 -10   3  23       54.54       48.85     46.05 o
  -9   3  23       59.06       18.76     34.46 o
  -8   3  23       48.87       55.14     32.54 o
  -7   3  23       63.12       67.68     50.30 o
  -6   3  23        2.05        5.17     27.08 o
  -5   3  23      603.29      674.77     55.24 o
  -4   3  23        1.55      -25.51     25.51 o
  -3   3  23      493.62      466.96     47.08 o
  -2   3  23      539.86      504.89     38.04 o
  -1   3  23        0.43       -7.75     18.60 o
   0   3  23      188.66      196.55     25.59 o
   1   3  23        0.01        3.26     17.46 o
   2   3  23      189.97      203.15     50.11 o
   3   3  23       61.73       97.55     26.47 o
   4   3  23      286.21      349.38     36.31 o
   5   3  23      213.10      242.50     35.49 o
   6   3  23      526.21      476.80     60.68 o
   7   3  23       63.89      123.68     43.61 o
   8   3  23       12.69       -7.21     37.42 o
   9   3  23      132.82      137.95     63.53 o
  10   3  23       12.29      -16.34     56.27 o
  11   3  23       52.99      166.08     71.70 o
 -12   4  23      585.83      723.09    108.91 o
 -11   4  23      552.89      566.77    144.76 o
 -10   4  23       80.66      164.64     83.50 o
  -9   4  23        0.03      -47.75     47.75 o
  -8   4  23        3.03      -56.27     56.27 o
  -7   4  23      376.63      401.40     79.29 o
  -6   4  23       19.86       31.80     38.06 o
  -5   4  23      465.69      515.31     41.46 o
  -4   4  23      165.27      162.64     41.28 o
  -3   4  23        6.36       29.51     19.60 o
  -2   4  23      506.95      439.88     33.10 o
  -1   4  23      108.64      139.63     36.74 o
   0   4  23     2571.43     2688.74     93.91 o
   1   4  23       58.37       18.44     30.00 o
   2   4  23      181.45      192.31     29.63 o
   3   4  23     1320.13     1268.34     58.37 o
   4   4  23      577.28      649.47     46.00 o
   5   4  23      798.48      863.73     62.53 o
   6   4  23       28.99        5.11     42.66 o
   7   4  23       48.60       53.07     43.11 o
   8   4  23        0.34        2.81     30.14 o
   9   4  23        3.78      -29.88     29.88 o
  10   4  23       57.22      121.61     49.01 o
 -11   5  23        0.17       47.40     68.03 o
 -10   5  23      291.61      340.41     84.45 o
  -9   5  23       10.36      -58.20     58.20 o
  -8   5  23      514.98      709.06    102.84 o
  -7   5  23      108.49      119.36     91.66 o
  -6   5  23      162.10      149.76     60.52 o
  -5   5  23      310.02      416.39     73.13 o
  -4   5  23     2523.54     2613.30    275.45 o
  -3   5  23     1065.59     1131.79     74.16 o
  -2   5  23      247.79      306.03     52.40 o
  -1   5  23      223.77      251.77     39.90 o
   0   5  23      135.71      131.15     42.14 o
   1   5  23      146.62      117.29     42.72 o
   2   5  23      550.51      636.71     68.61 o
   3   5  23        0.04       41.07     64.44 o
   4   5  23      388.57      478.29     72.37 o
   5   5  23        0.05       -5.45     61.71 o
   6   5  23      305.98      304.03    100.74 o
   7   5  23      314.27      244.43     78.50 o
   8   5  23      400.86      411.14    172.89 o
   9   5  23       25.40       59.21     64.17 o
  -9   6  23       89.29      236.71     83.08 o
  -8   6  23       90.84      128.93     72.62 o
  -7   6  23      559.88      604.82     96.55 o
  -6   6  23       49.36       94.83     63.46 o
  -5   6  23      400.53      373.44     76.08 o
  -4   6  23      344.49      331.53     70.51 o
  -3   6  23      717.87      752.63    231.88 o
  -2   6  23      110.96      -13.85    112.54 o
  -1   6  23       59.55      -25.69     51.51 o
   0   6  23      210.39      289.51    108.91 o
   1   6  23       42.98       51.73     72.61 o
   2   6  23       55.60       30.86     75.33 o
   3   6  23      461.73      424.74    118.89 o
   4   6  23        4.62      -47.19     72.61 o
   5   6  23       11.90      130.69     86.22 o
   6   6  23       69.70       39.03     83.50 o
   7   6  23      113.17       74.42     99.83 o
  -7   7  23      483.55      538.15    101.38 o
  -6   7  23      108.43      175.31     74.03 o
  -5   7  23       60.59      217.58     72.32 o
  -4   7  23      337.82      444.16     86.44 o
  -3   7  23       57.72       15.43     89.85 o
  -2   7  23      278.65      293.14    114.35 o
  -1   7  23       87.05       79.87     87.13 o
   0   7  23      344.74      363.93    126.15 o
   1   7  23      510.62      647.09    146.12 o
   2   7  23       40.89      103.46     93.48 o
   3   7  23        1.28      -73.51     73.51 o
   4   7  23      126.63      206.93    116.17 o
   5   7  23       98.66      -24.50     77.14 o
  -4   8  23        2.13      -31.76     92.57 o
  -3   8  23      166.13      274.09    127.97 o
  -2   8  23      204.95      216.00    119.80 o
  -1   8  23      236.74      212.37    126.15 o
   0   8  23       32.24      -56.27     83.50 o
   1   8  23        5.65       39.03     99.83 o
   2   8  23      296.03      231.43    122.52 o
 -13   0  24     1909.55     2277.99    244.14 o
 -12   0  24      615.41      479.20    120.71 o
 -11   0  24       45.29       60.81     82.59 o
 -10   0  24      184.49      227.80     98.92 o
  -9   0  24      227.33      307.67    103.46 o
  -8   0  24       66.74       41.04     39.56 o
  -7   0  24      133.44       54.51     41.33 o
  -6   0  24       10.38      -21.69     32.11 o
  -5   0  24      171.34      122.12     48.58 o
  -4   0  24     7362.32     7088.46    254.13 o
  -3   0  24     1699.60     1666.37    106.61 o
  -2   0  24       64.11      114.35     46.21 o
  -1   0  24      828.33      665.52     97.11 o
   0   0  24     1305.57     1223.40     57.19 o
   1   0  24     3650.75     3404.15     96.58 o
   2   0  24     2930.82     3127.24     80.74 o
   3   0  24        8.84        8.77     22.48 o
   4   0  24     4752.13     4251.79    101.68 o
   5   0  24      745.56      844.44     84.14 o
   6   0  24     5765.61     5844.34    226.10 o
   7   0  24      695.20      568.13     77.75 o
   8   0  24      368.19      387.96     74.35 o
   9   0  24        0.53      -41.75     51.73 o
  10   0  24     2181.19     3065.76    218.72 o
  11   0  24      868.22     1021.01    149.75 o
 -13   1  24        1.19       -6.46     47.22 o
 -12   1  24      138.95      134.81     49.87 o
 -11   1  24       17.77       12.10     45.92 o
 -10   1  24      492.52      389.65     85.71 o
  -9   1  24     1214.90     1232.09     88.82 o
  -8   1  24      423.52      388.33    130.09 o
  -7   1  24        7.09       30.97     28.12 o
  -6   1  24      188.72      197.34     25.59 o
  -5   1  24      278.51      331.17     28.75 o
  -4   1  24     4844.73     4782.69    109.77 o
  -3   1  24       54.99       54.28     20.59 o
  -2   1  24        0.39      -13.66     18.70 o
  -1   1  24      195.06      235.18     35.95 o
   0   1  24       55.06       55.16     18.01 o
   1   1  24      172.39      199.50     20.15 o
   2   1  24      534.68      562.99     40.32 o
   3   1  24        4.09       12.40     15.39 o
   4   1  24        6.85       10.37     24.17 o
   5   1  24      680.69      724.11     39.38 o
   6   1  24      734.04      680.67     56.82 o
   7   1  24       32.15      -30.00     30.00 o
   8   1  24       36.36       15.79     36.97 o
   9   1  24      115.08      103.46     48.77 o
  10   1  24      537.83      718.63    250.03 o
  11   1  24      157.40      161.56     62.17 o
 -13   2  24      200.46      218.81     81.05 o
 -12   2  24       80.00       73.75     52.01 o
 -11   2  24       34.86      102.14     49.45 o
 -10   2  24      221.19      183.02     42.49 o
  -9   2  24      485.45      446.82     50.71 o
  -8   2  24       30.65       27.82     30.22 o
  -7   2  24       93.35      146.70     62.33 o
  -6   2  24      125.13       78.55     49.24 o
  -5   2  24      151.26      204.77     39.79 o
  -4   2  24     1956.36     1857.70     82.88 o
  -3   2  24        4.50        1.07     26.21 o
  -2   2  24      298.14      326.19     49.65 o
  -1   2  24       78.97       62.03     28.73 o
   0   2  24     2301.66     2286.65     73.26 o
   1   2  24        2.32        9.95     17.87 o
   2   2  24      190.54      159.13     24.80 o
   3   2  24     1660.45     1629.94     81.05 o
   4   2  24      196.25      139.68     29.43 o
   5   2  24      346.01      292.74     35.86 o
   6   2  24     1106.92     1164.12     62.81 o
   7   2  24      308.09      326.75     59.93 o
   8   2  24       46.47       53.55     59.90 o
   9   2  24       66.87       19.97     58.08 o
  10   2  24      111.85       47.19     62.62 o
  11   2  24      173.86      178.79     76.24 o
 -12   3  24        7.01       16.37     51.93 o
 -11   3  24        3.91        4.27     48.31 o
 -10   3  24       18.60      -35.10     43.90 o
  -9   3  24       28.07       77.07     44.81 o
  -8   3  24       88.95      131.33     38.93 o
  -7   3  24       62.51       16.18     30.31 o
  -6   3  24     2042.92     2089.52     92.72 o
  -5   3  24      674.04      674.09     56.47 o
  -4   3  24      138.01      130.02     36.32 o
  -3   3  24     1393.63     1332.71     74.62 o
  -2   3  24      294.36      255.55     38.79 o
  -1   3  24      468.24      470.98     35.56 o
   0   3  24       18.54      -18.46     18.46 o
   1   3  24     1000.75     1128.63     69.29 o
   2   3  24       20.62       21.24     22.29 o
   3   3  24       82.35       38.45     25.25 o
   4   3  24      569.34      633.77     51.31 o
   5   3  24      488.43      507.10     61.04 o
   6   3  24     3171.30     3056.63    117.66 o
   7   3  24      717.41      830.31    136.13 o
   8   3  24       72.24       73.25     84.86 o
   9   3  24      516.14      400.24     82.59 o
  10   3  24        0.64       10.89     59.90 o
 -12   4  24      202.18      181.06     83.95 o
 -11   4  24      144.68      214.58     77.84 o
 -10   4  24        2.74       29.34     60.83 o
  -9   4  24        2.07       -3.20     49.50 o
  -8   4  24      160.76      104.49    181.51 o
  -7   4  24       40.00      -48.28     49.95 o
  -6   4  24      505.08      496.39     84.86 o
  -5   4  24        2.53       -1.15     20.79 o
  -4   4  24     1293.06     1363.10     58.05 o
  -3   4  24       47.60       39.68     20.41 o
  -2   4  24      106.13       90.75     22.69 o
  -1   4  24      125.26      132.43     34.13 o
   0   4  24      451.42      467.68     74.27 o
   1   4  24      686.22      612.38     53.38 o
   2   4  24       95.80      118.79     25.60 o
   3   4  24      462.46      517.00     41.84 o
   4   4  24       48.24       63.56     35.50 o
   5   4  24       10.90       14.56     26.32 o
   6   4  24       38.17       47.31     54.00 o
   7   4  24        3.00       22.37     33.36 o
   8   4  24      124.01       85.49     37.09 o
   9   4  24        3.23       -2.59     36.30 o
  10   4  24       20.84       22.69     45.38 o
 -11   5  24       20.54      -36.78    106.19 o
 -10   5  24        2.83       87.53     69.24 o
  -9   5  24      405.80      206.70    137.04 o
  -8   5  24      233.74      230.02    138.86 o
  -7   5  24        0.01       82.54     59.96 o
  -6   5  24      137.95      156.00     68.52 o
  -5   5  24     1528.80     1714.78    188.32 o
  -4   5  24      696.86      880.47     96.77 o
  -3   5  24      216.57      146.65     47.06 o
  -2   5  24        3.53       -7.36     44.01 o
  -1   5  24       66.67       38.66     38.83 o
   0   5  24      167.84      165.85     46.94 o
   1   5  24        7.98      -21.22     33.62 o
   2   5  24      317.62      280.78     63.15 o
   3   5  24        0.22       13.20     38.75 o
   4   5  24       40.81       73.51     74.42 o
   5   5  24      556.80      756.00    140.67 o
   6   5  24       26.40      -20.87     71.70 o
   7   5  24      194.58      149.75     90.76 o
   8   5  24        7.60      -45.38     72.61 o
  -9   6  24      233.27      337.24     90.49 o
  -8   6  24       30.27       68.10    101.65 o
  -7   6  24       80.28      100.65     66.47 o
  -6   6  24      265.28      141.91     94.84 o
  -5   6  24      193.43      273.61     71.31 o
  -4   6  24      144.86      126.01     60.71 o
  -3   6  24      101.67      226.00     62.37 o
  -2   6  24       33.67      -21.04     53.16 o
  -1   6  24      534.14      613.88    127.97 o
   0   6  24      462.42      299.50    103.46 o
   1   6  24       19.66       88.94     82.59 o
   2   6  24     1023.21     1099.97    173.35 o
   3   6  24      788.27      756.91    152.47 o
   4   6  24      341.28       77.14     88.94 o
   5   6  24      164.89      243.23    109.82 o
   6   6  24        4.79       30.86     88.03 o
   7   6  24      178.22       -4.54     79.87 o
  -7   7  24      248.02      381.67     88.53 o
  -6   7  24        0.83        7.42     61.56 o
  -5   7  24      879.59      990.17    118.58 o
  -4   7  24       26.99       36.13     60.33 o
  -3   7  24      113.54      201.48    105.28 o
  -2   7  24        2.14       50.82     81.68 o
  -1   7  24        0.13      -29.95     74.42 o
   0   7  24        4.87      108.91     90.76 o
   1   7  24      114.02      115.26     94.39 o
   2   7  24       79.87      -33.58     77.14 o
   3   7  24        7.38      -28.13     74.42 o
   4   7  24       16.52       24.50     78.96 o
   5   7  24       55.48       16.34     94.39 o
  -3   8  24        5.88      -53.55     85.31 o
  -2   8  24        4.96      -29.04     96.20 o
  -1   8  24       72.51      116.17    110.72 o
   0   8  24        6.05      -42.66     80.77 o
   1   8  24      115.85      153.38    114.35 o
 -13   1  25       13.25      -59.68     59.68 o
 -12   1  25        1.62      -21.99     55.54 o
 -11   1  25      237.11      216.08     75.40 o
 -10   1  25      418.50      400.54     82.59 o
  -9   1  25     2650.48     2534.01    124.35 o
  -8   1  25      276.73      180.62     48.14 o
  -7   1  25        0.82       10.71     19.77 o
  -6   1  25      455.16      418.10     33.13 o
  -5   1  25       57.01       61.63     28.58 o
  -4   1  25       22.21       40.97     20.14 o
  -3   1  25       77.07       64.97     20.84 o
  -2   1  25        2.89       39.20     19.59 o
  -1   1  25      186.33      129.75     21.87 o
   0   1  25     2017.95     1713.64     74.34 o
   1   1  25       25.27       49.56     20.76 o
   2   1  25      201.21      229.23     25.59 o
   3   1  25      380.32      414.40     28.54 o
   4   1  25      615.65      610.57     40.16 o
   5   1  25     4366.66     4663.80    184.44 o
   6   1  25      942.73      916.92     64.92 o
   7   1  25       59.00       27.28     32.06 o
   8   1  25       65.90       90.61     44.25 o
   9   1  25       34.95      136.10     73.97 o
  10   1  25      671.91      610.92     82.72 o
  11   1  25      158.80      129.66     62.15 o
 -13   2  25      108.61       89.00     57.56 o
 -12   2  25       96.30      154.46     54.46 o
 -11   2  25      320.43      218.35     57.08 o
 -10   2  25      761.73      779.62     91.44 o
  -9   2  25       19.86       53.13     34.66 o
  -8   2  25       76.68      109.96     42.36 o
  -7   2  25      116.51       61.15     37.10 o
  -6   2  25        0.77       29.94     34.06 o
  -5   2  25     2450.91     2361.33     94.03 o
  -4   2  25      433.56      373.26     45.94 o
  -3   2  25     2949.60     2882.30    102.06 o
  -2   2  25     1382.13     1353.43     72.96 o
  -1   2  25     2005.66     1842.93     81.80 o
   0   2  25      246.41      237.84     31.39 o
   1   2  25       58.68       35.69     20.07 o
   2   2  25       61.13       41.48     21.78 o
   3   2  25     1263.16     1207.21     67.16 o
   4   2  25     4647.42     4736.39    123.05 o
   5   2  25     1085.62      983.74     86.41 o
   6   2  25      110.14       98.68     29.80 o
   7   2  25     1174.44     1067.38    111.63 o
   8   2  25      546.20      652.54    104.37 o
   9   2  25        0.34      -18.15     56.27 o
  10   2  25      648.21      626.22    109.82 o
  11   2  25       20.38      -51.73     61.71 o
 -12   3  25        0.15      -45.44     45.44 o
 -11   3  25       39.54       13.53     45.85 o
 -10   3  25        0.01      -73.01     85.90 o
  -9   3  25       40.26        6.93     45.49 o
  -8   3  25      144.17       94.94     38.12 o
  -7   3  25      110.93       30.12     33.42 o
  -6   3  25      863.02      932.61     79.62 o
  -5   3  25       45.95      -25.61     30.12 o
  -4   3  25     1157.18     1092.24     80.43 o
  -3   3  25      329.90      431.23     49.82 o
  -2   3  25     1386.49     1413.45     74.20 o
  -1   3  25      106.93      114.68     25.15 o
   0   3  25        6.79        5.71     20.25 o
   1   3  25      540.00      514.18     54.14 o
   2   3  25       10.20      -10.69     27.88 o
   3   3  25      268.01      266.44     38.00 o
   4   3  25      143.17      213.95     35.45 o
   5   3  25      229.59      178.92     39.76 o
   6   3  25      440.75      473.00     53.78 o
   7   3  25        4.12        7.31     37.94 o
   8   3  25       14.46        2.72     46.29 o
   9   3  25      119.63       95.29     60.81 o
  10   3  25        0.09       -0.91     59.90 o
 -11   4  25      494.02      451.34     96.91 o
 -10   4  25      713.75      767.37    140.67 o
  -9   4  25       84.23       60.09     65.85 o
  -8   4  25      595.19      574.24    122.07 o
  -7   4  25      560.07      604.35     90.96 o
  -6   4  25       78.56      168.80     63.87 o
  -5   4  25      248.66      230.58     46.77 o
  -4   4  25     1060.68     1105.65     59.74 o
  -3   4  25       57.38       32.51     32.24 o
  -2   4  25     1595.51     1605.71     62.45 o
  -1   4  25     1066.90     1021.83     48.38 o
   0   4  25      433.12      381.61     36.51 o
   1   4  25       23.68      -23.32     23.32 o
   2   4  25     1893.88     1782.85    122.07 o
   3   4  25     4547.70     4635.93    130.80 o
   4   4  25      591.68      614.15     51.12 o
   5   4  25       29.66       12.55     26.54 o
   6   4  25       83.67      112.56     37.93 o
   7   4  25      308.30      207.69     45.56 o
   8   4  25       89.58       74.76     39.69 o
   9   4  25      641.56      834.05     87.13 o
 -10   5  25      236.66      373.69     90.96 o
  -9   5  25      502.83      632.54    295.41 o
  -8   5  25      658.39      709.03    145.21 o
  -7   5  25      521.77      483.51    183.78 o
  -6   5  25      711.26      674.23    113.45 o
  -5   5  25      520.85      509.57     82.83 o
  -4   5  25      660.50      833.42     97.94 o
  -3   5  25       62.89       34.67     40.09 o
  -2   5  25        3.49      -19.17     35.87 o
  -1   5  25      842.54      809.35     77.82 o
   0   5  25        0.35      -12.28     34.99 o
   1   5  25        3.97       53.58     38.76 o
   2   5  25      227.02      307.72     65.31 o
   3   5  25       76.56      142.95     50.94 o
   4   5  25      238.88      369.38    105.28 o
   5   5  25     1282.78     1413.08    188.77 o
   6   5  25      105.54       97.11     83.50 o
   7   5  25      617.60      737.85    147.93 o
   8   5  25      189.75      191.50     99.83 o
  -9   6  25        5.78       66.40     74.51 o
  -8   6  25       83.03       23.97     76.69 o
  -7   6  25       44.25       72.50     66.47 o
  -6   6  25        4.30      -40.40     75.78 o
  -5   6  25      364.14      374.45     79.29 o
  -4   6  25        6.59       99.43     56.83 o
  -3   6  25       25.51       -5.59     50.48 o
  -2   6  25       12.79      -50.82     68.98 o
  -1   6  25       45.79       46.29     84.40 o
   0   6  25        1.77        6.35     68.98 o
   1   6  25      676.70      738.76    147.03 o
   2   6  25        3.89      111.63     88.94 o
   3   6  25       31.60       75.33     79.87 o
   4   6  25       14.52      -21.78     68.98 o
   5   6  25        9.56      107.09     92.57 o
   6   6  25        0.07       15.43     87.13 o
   7   6  25        9.38       35.40     86.22 o
  -7   7  25       74.73       57.31     71.31 o
  -6   7  25        9.09       54.64     74.87 o
  -5   7  25       31.25       13.52     60.10 o
  -4   7  25       64.18      107.62     66.06 o
  -3   7  25       13.71      -72.61     72.61 o
  -2   7  25       90.97      177.88    101.65 o
  -1   7  25      566.16      490.99    131.60 o
   0   7  25      170.92      264.10    114.35 o
   1   7  25       30.91      -62.62     62.62 o
   2   7  25       40.58      166.08    102.56 o
   3   7  25      475.43      575.40    148.84 o
   4   7  25      151.57      261.38    117.08 o
  -1   8  25      177.61      264.10    127.97 o
 -13   0  26        6.70       63.53     90.76 o
 -12   0  26      489.87      432.91    130.69 o
 -11   0  26     1495.24     1727.10    204.20 o
 -10   0  26      120.82      427.46    114.35 o
  -9   0  26       47.39      -27.23     81.68 o
  -8   0  26      435.38      492.98     69.98 o
  -7   0  26     1072.29     1042.78     95.42 o
  -6   0  26       44.62       25.71     40.51 o
  -5   0  26        1.71       -7.60     55.36 o
  -4   0  26     3545.02     3369.62    238.24 o
  -3   0  26      315.77      368.65    138.40 o
  -2   0  26     8217.01     7551.93    270.67 o
  -1   0  26       63.00      115.59     91.21 o
   0   0  26     1263.52     1141.48    108.51 o
   1   0  26     1098.66     1108.35     65.31 o
   2   0  26     2215.55     2115.73     73.69 o
   3   0  26     8227.00     8396.37    198.74 o
   4   0  26      121.56       55.95     41.79 o
   5   0  26      881.01      784.30     85.02 o
   6   0  26     4402.35     4906.97    205.68 o
   7   0  26      695.49      672.26     86.79 o
   8   0  26      171.11       91.66     68.98 o
   9   0  26        2.43       19.06     62.62 o
  10   0  26      663.46      877.62    136.13 o
  11   0  26        0.75       78.05     79.87 o
 -13   1  26       21.09      -12.57     62.02 o
 -12   1  26      209.98       27.72     59.30 o
 -11   1  26       87.71       69.35     65.75 o
 -10   1  26      331.64      437.44     82.14 o
  -9   1  26       15.96      -10.61     33.72 o
  -8   1  26     1170.44      872.23     75.55 o
  -7   1  26      185.83      204.55     28.83 o
  -6   1  26       55.70       27.47     21.08 o
  -5   1  26      107.76       90.34     23.91 o
  -4   1  26      374.97      388.25     32.11 o
  -3   1  26     4032.41     3748.25     93.73 o
  -2   1  26     1190.48     1186.49     71.61 o
  -1   1  26     1548.30     1547.48     77.67 o
   0   1  26      143.51      204.06     36.80 o
   1   1  26      192.33      168.13     26.18 o
   2   1  26      823.56      835.16     39.47 o
   3   1  26       24.38       37.65     18.02 o
   4   1  26     1799.97     1815.49     58.48 o
   5   1  26       80.04       66.48     26.22 o
   6   1  26      304.25      210.41     40.14 o
   7   1  26      132.60       91.76     40.76 o
   8   1  26       90.93      217.84     55.04 o
   9   1  26        1.42        3.09     43.61 o
  10   1  26      117.45      119.59     56.79 o
  11   1  26      117.99      177.72     63.45 o
 -13   2  26       65.69       17.87     91.70 o
 -12   2  26      158.42      134.60     55.59 o
 -11   2  26      198.72      190.28     55.30 o
 -10   2  26       68.87       58.95     37.40 o
  -9   2  26        0.01       45.71     37.46 o
  -8   2  26        3.40       52.60     39.41 o
  -7   2  26       14.15        5.66     33.94 o
  -6   2  26     1228.48     1163.04     72.17 o
  -5   2  26      461.02      463.90     62.49 o
  -4   2  26      235.86      231.15     42.22 o
  -3   2  26      290.04      299.69     42.53 o
  -2   2  26     1292.16     1092.76     67.79 o
  -1   2  26      381.68      478.01     48.12 o
   0   2  26       51.94       21.66     34.95 o
   1   2  26      105.86      121.26     23.91 o
   2   2  26      805.14      845.85     46.18 o
   3   2  26      686.31      779.54     56.29 o
   4   2  26       16.11        1.88     23.77 o
   5   2  26      188.52      200.92     35.14 o
   6   2  26       74.44       55.90     36.68 o
   7   2  26     1213.99     1143.53     99.23 o
   8   2  26      175.60      218.72     74.42 o
   9   2  26       26.32       -0.91     59.90 o
  10   2  26       22.19      -14.52     59.90 o
 -12   3  26        0.07      -48.61     48.61 o
 -11   3  26      528.68      609.27    113.02 o
 -10   3  26      545.40      561.72    146.98 o
  -9   3  26       27.65        8.41     42.75 o
  -8   3  26        0.06      -35.94     35.94 o
  -7   3  26      298.43      413.35     59.19 o
  -6   3  26     1217.33     1267.74     91.42 o
  -5   3  26     1312.75     1255.44     76.18 o
  -4   3  26     3362.59     3297.90    113.63 o
  -3   3  26      435.53      451.07     49.02 o
  -2   3  26     3830.50     3638.31     99.81 o
  -1   3  26     1624.38     1631.27     61.86 o
   0   3  26      187.33      145.92     37.51 o
   1   3  26        3.62       -1.87     22.98 o
   2   3  26      439.31      397.60     42.83 o
   3   3  26     1960.84     2040.77     84.98 o
   4   3  26      570.71      657.98     53.69 o
   5   3  26      509.73      615.46     58.28 o
   6   3  26      140.16      129.27     38.72 o
   7   3  26        2.32       -0.75     40.77 o
   8   3  26      216.35      199.66     67.16 o
   9   3  26      233.88      228.71     72.61 o
  10   3  26        3.50        0.91     59.90 o
 -11   4  26      325.71      225.12     82.79 o
 -10   4  26        2.82      -41.72     61.76 o
  -9   4  26       91.52      143.76     74.87 o
  -8   4  26        0.18       61.32     62.37 o
  -7   4  26      143.92      230.84    111.63 o
  -6   4  26      170.34      189.86     64.49 o
  -5   4  26        1.72       -1.93     25.89 o
  -4   4  26      749.91      713.93     53.76 o
  -3   4  26        0.38        4.06     26.63 o
  -2   4  26     1059.63     1008.19     52.70 o
  -1   4  26       96.94       68.89     32.95 o
   0   4  26       19.73       33.62     24.50 o
   1   4  26       45.28       51.28     23.80 o
   2   4  26     1057.39      961.64     57.32 o
   3   4  26       17.75       76.69     28.38 o
   4   4  26      196.68      202.02     35.41 o
   5   4  26       58.75       83.96     31.76 o
   6   4  26      263.01      299.16     73.97 o
   7   4  26       14.38      -32.67     32.67 o
   8   4  26      380.11      337.77     56.03 o
   9   4  26        4.90        0.00     43.56 o
 -10   5  26      112.27      -23.56     69.12 o
  -9   5  26      206.42      231.81    103.01 o
  -8   5  26        4.62      -30.94     54.73 o
  -7   5  26       22.42       36.59     58.09 o
  -6   5  26       11.48       11.02     56.20 o
  -5   5  26      440.78      520.22     83.08 o
  -4   5  26      671.39      803.54    187.87 o
  -3   5  26       14.38       43.99     42.00 o
  -2   5  26     1784.77     1854.48    128.42 o
  -1   5  26      239.49      190.29     76.24 o
   0   5  26      292.10      203.63     65.08 o
   1   5  26      219.23      202.92     59.20 o
   2   5  26       93.58      104.36     48.62 o
   3   5  26        0.11       37.19     46.26 o
   4   5  26       83.47       99.83     77.14 o
   5   5  26      525.16      331.26    102.56 o
   6   5  26      167.60      274.09    102.56 o
   7   5  26      380.89      359.40    119.80 o
   8   5  26       26.34      -77.14     77.14 o
  -9   6  26      116.53        0.53     71.26 o
  -8   6  26       35.33      -21.65     60.56 o
  -7   6  26      325.43      489.04     92.78 o
  -6   6  26      123.15      171.19     69.13 o
  -5   6  26        5.10       -1.46     55.43 o
  -4   6  26       40.71       34.38     87.58 o
  -3   6  26      778.61      772.80     98.46 o
  -2   6  26      231.71      141.58     99.83 o
  -1   6  26       11.37      -26.32     68.98 o
   0   6  26       57.97       51.73     77.14 o
   1   6  26        9.10       55.36     83.50 o
   2   6  26     1202.67     1481.15    202.39 o
   3   6  26      412.94      319.46    111.63 o
   4   6  26        0.03       -9.08     82.59 o
   5   6  26      126.43      105.28     97.11 o
   6   6  26        6.45       26.32     93.48 o
  -6   7  26       86.93      257.08     82.21 o
  -5   7  26       71.80       16.16     59.52 o
  -4   7  26       29.85       25.41     97.11 o
  -3   7  26       28.52      -19.06     88.03 o
  -2   7  26       89.32      151.56    110.72 o
  -1   7  26      160.60      185.14    103.46 o
   0   7  26      480.60      482.83    137.04 o
   1   7  26      140.19      212.37    116.17 o
   2   7  26       12.27      -32.67     90.76 o
   3   7  26       15.52      -73.51     73.51 o
   4   7  26       69.89      -21.78     81.68 o
 -13   1  27        1.36       48.88     66.80 o
 -12   1  27      255.37      350.16    161.55 o
 -11   1  27      145.44      230.52     75.73 o
 -10   1  27       44.18       -6.02     51.52 o
  -9   1  27      454.86      391.09     59.67 o
  -8   1  27      262.39      421.42     66.39 o
  -7   1  27      947.95     1070.58     68.75 o
  -6   1  27      693.07      665.41     49.99 o
  -5   1  27      266.31      242.24     27.46 o
  -4   1  27      475.17      412.24     32.37 o
  -3   1  27     6811.09     6357.64    187.40 o
  -2   1  27     2059.90     2074.39    104.61 o
  -1   1  27       37.47       47.22     31.99 o
   0   1  27       42.26      -29.10     30.02 o
   1   1  27       98.78       41.43     26.99 o
   2   1  27      263.35      264.13     31.92 o
   3   1  27      496.38      521.75     38.25 o
   4   1  27      117.55       83.03     26.00 o
   5   1  27      556.63      559.88     47.42 o
   6   1  27      707.37      817.17    100.47 o
   7   1  27      409.16      542.70     61.75 o
   8   1  27       54.36      108.01     49.40 o
   9   1  27        0.26       11.85     44.87 o
  10   1  27       93.23      120.33     58.36 o
 -12   2  27       91.60       47.69     90.30 o
 -11   2  27      142.08      178.94     69.57 o
 -10   2  27      112.51      239.09     73.06 o
  -9   2  27      299.79      327.89     57.64 o
  -8   2  27        8.48      -46.73     56.16 o
  -7   2  27      445.38      545.99     64.22 o
  -6   2  27       42.41       62.59     32.83 o
  -5   2  27       64.24        8.59     31.60 o
  -4   2  27        2.43       19.26     47.94 o
  -3   2  27     2215.13     2308.27     92.28 o
  -2   2  27       76.35       86.85     34.84 o
  -1   2  27        0.06       16.21     29.92 o
   0   2  27      102.61       78.48     26.71 o
   1   2  27      636.85      612.94     37.75 o
   2   2  27     1129.22     1235.55     91.17 o
   3   2  27       45.16       16.63     25.64 o
   4   2  27      227.22      159.29     33.30 o
   5   2  27      231.26      238.50     39.46 o
   6   2  27       86.57      127.44     46.29 o
   7   2  27      775.82      837.43     87.84 o
   8   2  27       78.21       85.31     64.44 o
   9   2  27      130.21      147.03     78.96 o
  10   2  27      236.61      376.64     92.57 o
 -12   3  27       58.74      -17.09     48.17 o
 -11   3  27        3.39      -42.42     47.40 o
 -10   3  27       95.93       93.36     49.02 o
  -9   3  27       69.84      -40.65     40.65 o
  -8   3  27      242.91      259.57     72.18 o
  -7   3  27      154.38      151.14     67.19 o
  -6   3  27     1092.16     1148.58    106.41 o
  -5   3  27       20.06       71.20     38.38 o
  -4   3  27      389.29      401.85     49.00 o
  -3   3  27       57.47       27.42     33.70 o
  -2   3  27      497.85      425.08     38.55 o
  -1   3  27       61.93       14.59     32.21 o
   0   3  27       48.14       74.77     24.75 o
   1   3  27      725.84      626.33     52.21 o
   2   3  27        1.11        6.61     27.46 o
   3   3  27       37.12        9.97     32.75 o
   4   3  27        1.39      -27.00     27.00 o
   5   3  27     1377.92     1512.75    140.58 o
   6   3  27      191.40      151.33     41.55 o
   7   3  27       51.49       44.62     82.13 o
   8   3  27      264.80      213.28     70.79 o
   9   3  27        8.45       19.97     54.45 o
  10   3  27       69.28       25.41     60.81 o
 -11   4  27       56.75      -10.30     65.25 o
 -10   4  27       14.99      -48.32     76.24 o
  -9   4  27       86.85       70.21     82.13 o
  -8   4  27       47.73       56.31     57.58 o
  -7   4  27      120.77      201.05    117.98 o
  -6   4  27       77.47      167.14     62.24 o
  -5   4  27      713.14      627.62     55.13 o
  -4   4  27      243.50      221.59     35.01 o
  -3   4  27      246.94      234.62     30.84 o
  -2   4  27       41.46       37.71     23.08 o
  -1   4  27      232.70      238.49     30.65 o
   0   4  27        9.08        5.04     23.84 o
   1   4  27      147.56      115.36     28.85 o
   2   4  27      477.39      370.22     42.61 o
   3   4  27       18.92       24.54     27.56 o
   4   4  27      221.37      213.96     59.95 o
   5   4  27       52.36       60.56     64.44 o
   6   4  27       42.98       51.42     35.21 o
   7   4  27      351.22      415.51     58.03 o
   8   4  27      210.27      178.63     49.85 o
   9   4  27        3.98       23.60     46.29 o
 -10   5  27      138.46       63.53     76.11 o
  -9   5  27        0.64      -20.90     65.34 o
  -8   5  27      176.50      235.64    146.12 o
  -7   5  27      167.76      229.92     74.13 o
  -6   5  27      195.06       93.68     82.13 o
  -5   5  27       21.30      -16.89     48.32 o
  -4   5  27       25.58       73.25     54.51 o
  -3   5  27     2302.66     2302.24    121.68 o
  -2   5  27       74.33      120.41     62.92 o
  -1   5  27        0.30      -48.41     48.41 o
   0   5  27        7.96      -42.66     67.16 o
   1   5  27      262.29      121.61     86.22 o
   2   5  27       47.22        9.08     78.05 o
   3   5  27      127.15      114.35     85.31 o
   4   5  27      616.46      486.46    120.71 o
   5   5  27      121.25       22.69     70.79 o
   6   5  27     1524.06     1928.58    228.71 o
   7   5  27      284.28      337.61    113.45 o
   8   5  27       67.78      209.65    108.91 o
  -8   6  27       13.84       39.36     69.34 o
  -7   6  27       98.04       26.51     75.33 o
  -6   6  27      125.88      -21.23     57.12 o
  -5   6  27       32.79       39.87     56.01 o
  -4   6  27       29.58       60.17     64.89 o
  -3   6  27       12.44      108.00     86.22 o
  -2   6  27       38.44       61.71     89.85 o
  -1   6  27      373.95      206.93    102.56 o
   0   6  27      461.83      463.77    131.60 o
   1   6  27      128.86      171.53     96.20 o
   2   6  27      326.91      156.10     95.29 o
   3   6  27     1138.27     1339.57    198.76 o
   4   6  27       26.95      -11.80     77.14 o
   5   6  27       10.47       58.08     91.66 o
   6   6  27       49.78       68.07     88.94 o
  -6   7  27        9.56       69.12     70.61 o
  -5   7  27       20.25       35.33     63.97 o
  -4   7  27      347.46      429.28    142.49 o
  -3   7  27      564.96      801.38    170.62 o
  -2   7  27      578.88      696.10    161.55 o
  -1   7  27      255.96      383.90    127.97 o
   0   7  27      142.19       -8.17     85.31 o
   1   7  27       86.16       93.48    103.46 o
   2   7  27       28.22      221.45    110.72 o
   3   7  27      164.41      282.25    124.34 o
 -13   0  28       12.69      100.74    103.46 o
 -12   0  28      133.49      159.73    107.09 o
 -11   0  28        3.13      -71.70     71.70 o
 -10   0  28       39.16       -5.45     86.22 o
  -9   0  28      159.19       55.36     72.61 o
  -8   0  28      217.27      230.16     58.81 o
  -7   0  28       52.47      -18.54     40.33 o
  -6   0  28       73.08       50.23     61.26 o
  -5   0  28     2382.55     2635.34    183.78 o
  -4   0  28     2306.54     2033.15    155.65 o
  -3   0  28      161.06      101.62     52.76 o
  -2   0  28      120.57      164.15     54.14 o
  -1   0  28     1721.57     1737.44    122.55 o
   0   0  28      415.15      248.09     60.23 o
   1   0  28        0.22       -1.60     44.27 o
   2   0  28      656.27      724.83    125.71 o
   3   0  28      137.97      113.78     38.01 o
   4   0  28      268.76      271.07     61.28 o
   5   0  28       42.33       58.46     45.46 o
   6   0  28      117.22       28.13     64.89 o
   7   0  28       36.01       20.87     58.08 o
   8   0  28      215.15      252.30     82.59 o
   9   0  28      136.22      286.79     93.48 o
  10   0  28       13.95       19.06     78.05 o
 -12   1  28        3.73       73.93     69.27 o
 -11   1  28       85.20      130.93     66.59 o
 -10   1  28        7.77       99.58     60.80 o
  -9   1  28      826.65      743.18    100.78 o
  -8   1  28       44.34      101.13     40.40 o
  -7   1  28        1.81       24.76     29.63 o
  -6   1  28     1507.12     1390.75     79.76 o
  -5   1  28     3578.11     3317.47     95.72 o
  -4   1  28      126.50      125.33     28.13 o
  -3   1  28      771.64      807.76     43.03 o
  -2   1  28      770.15      773.70     68.84 o
  -1   1  28       76.79       97.59     36.67 o
   0   1  28       86.57      114.59     35.74 o
   1   1  28      108.88      107.48     28.84 o
   2   1  28       79.43       71.39     24.71 o
   3   1  28       13.03       20.17     26.25 o
   4   1  28      198.54      222.55     30.98 o
   5   1  28      125.62      104.71     34.72 o
   6   1  28      282.19      272.83     49.40 o
   7   1  28       97.41       97.11     45.88 o
   8   1  28        0.10       10.14     65.80 o
   9   1  28      519.19      408.98     71.45 o
  10   1  28      332.33      434.58     77.58 o
 -12   2  28       11.71      -19.20     64.02 o
 -11   2  28       11.43        4.60    134.32 o
 -10   2  28       42.18        2.71     79.41 o
  -9   2  28        3.98       -8.98     58.05 o
  -8   2  28        3.07        9.61     40.98 o
  -7   2  28      218.79      180.14     59.36 o
  -6   2  28      462.36      393.85     54.10 o
  -5   2  28        3.91       -0.24     31.89 o
  -4   2  28       49.99       83.65     36.87 o
  -3   2  28      457.25      426.83     50.52 o
  -2   2  28     1114.63     1117.63     69.91 o
  -1   2  28       74.22       37.69     45.84 o
   0   2  28      423.31      383.76     38.36 o
   1   2  28        0.12       -2.34     26.62 o
   2   2  28      582.31      519.37     52.07 o
   3   2  28      438.87      420.39     42.39 o
   4   2  28      164.86      146.58     36.62 o
   5   2  28      304.22      225.82     44.27 o
   6   2  28      212.93      239.72    174.25 o
   7   2  28      411.33      505.51     95.29 o
   8   2  28        0.13      -22.69     52.64 o
   9   2  28      204.58      234.15     86.22 o
  10   2  28        5.68      117.08     72.61 o
 -12   3  28       72.91       -0.80     53.82 o
 -11   3  28      136.27       64.15     51.52 o
 -10   3  28      943.92      800.21     98.89 o
  -9   3  28     1387.54     1642.95    157.01 o
  -8   3  28        0.82      -66.25     66.25 o
  -7   3  28       83.39      139.66    162.91 o
  -6   3  28      335.29      415.72     66.51 o
  -5   3  28      988.14     1087.63     73.62 o
  -4   3  28     5189.29     5118.51    153.26 o
  -3   3  28     3915.56     3815.16    126.04 o
  -2   3  28      300.04      343.70     36.96 o
  -1   3  28     2533.17     2477.08     80.83 o
   0   3  28       39.82       32.01     27.23 o
   1   3  28       92.34       56.21     42.31 o
   2   3  28     1442.92     1234.23     72.17 o
   3   3  28        1.12      -20.48     26.91 o
   4   3  28      111.24      107.27     36.33 o
   5   3  28     3003.90     3238.24    125.28 o
   6   3  28      112.49      112.73     44.15 o
   7   3  28       47.79       50.82     55.36 o
   8   3  28      271.82      315.83     79.87 o
   9   3  28      486.20      743.30    108.00 o
 -11   4  28       24.50       12.00    141.13 o
 -10   4  28      136.60       51.78     91.21 o
  -9   4  28        5.12        3.27     59.34 o
  -8   4  28      165.10      124.53     68.59 o
  -7   4  28        4.76       20.86     57.48 o
  -6   4  28       44.35       70.29     57.12 o
  -5   4  28        2.60       -3.52     28.83 o
  -4   4  28      265.41      291.80     37.52 o
  -3   4  28       84.54      123.36     31.27 o
  -2   4  28       41.82       26.97     23.02 o
  -1   4  28        1.48       -1.14     23.48 o
   0   4  28        0.31      -33.40     33.40 o
   1   4  28       40.57       27.90     26.07 o
   2   4  28      403.78      372.69     44.91 o
   3   4  28      161.09      173.24     46.87 o
   4   4  28      671.11      759.10     78.60 o
   5   4  28     1301.34     1460.64    182.42 o
   6   4  28       30.04       -0.53     39.48 o
   7   4  28      579.48      411.78     59.23 o
   8   4  28      326.25      294.05     65.34 o
 -10   5  28        9.43      -23.93     89.40 o
  -9   5  28        0.17       -0.40     68.68 o
  -8   5  28       68.37      186.23     75.64 o
  -7   5  28      498.84      606.25     94.53 o
  -6   5  28      890.57     1030.67    275.90 o
  -5   5  28      305.66      393.75     76.09 o
  -4   5  28      593.18      750.01    150.20 o
  -3   5  28       64.03       84.52     46.77 o
  -2   5  28       13.38      -52.94     52.94 o
  -1   5  28      523.66      388.51     83.70 o
   0   5  28        6.83       64.44     78.05 o
   1   5  28      211.62      147.93     93.48 o
   2   5  28        0.07      -55.36     62.62 o
   3   5  28       83.87      118.89     81.68 o
   4   5  28      368.63      239.60    106.19 o
   5   5  28      245.66      393.88    111.63 o
   6   5  28        9.31       19.06     80.77 o
   7   5  28        8.76      -35.40     83.50 o
  -8   6  28      307.47      210.10     81.11 o
  -7   6  28       39.25      -32.97     64.21 o
  -6   6  28        3.08      -52.54     52.54 o
  -5   6  28        0.57       27.74     55.37 o
  -4   6  28      123.79       20.00     54.51 o
  -3   6  28      143.29      -20.87     85.31 o
  -2   6  28        0.40       46.29     83.50 o
  -1   6  28      296.39      426.56    130.69 o
   0   6  28        1.09      -39.93     77.14 o
   1   6  28        0.24      -74.42     74.42 o
   2   6  28      123.15       68.07     97.11 o
   3   6  28      554.34      823.16    158.82 o
   4   6  28        4.57      -49.92     74.42 o
   5   6  28       27.79      -18.15     83.50 o
   6   6  28       52.70       12.71     94.39 o
  -5   7  28       45.32       19.06    110.72 o
  -4   7  28       69.51      -80.77     80.77 o
  -3   7  28      102.39      161.55    119.80 o
  -2   7  28      501.70      123.43    103.46 o
  -1   7  28      161.16       17.24     89.85 o
   0   7  28      369.08      168.81    114.35 o
   1   7  28        0.11      -51.73     86.22 o
   2   7  28        0.09      -59.90     85.31 o
   3   7  28       11.87       63.53     97.11 o
 -12   1  29        1.01        2.27     64.95 o
 -11   1  29      506.61      555.15    122.52 o
 -10   1  29     1019.08      870.68    110.67 o
  -9   1  29       20.38       43.68     43.83 o
  -8   1  29        6.16       70.93     42.08 o
  -7   1  29      668.67      698.69     59.14 o
  -6   1  29     4985.83     4462.89    139.27 o
  -5   1  29     1313.80     1269.67     52.27 o
  -4   1  29       24.83        4.77     20.95 o
  -3   1  29     3295.05     3211.02    108.19 o
  -2   1  29     1980.38     1903.97     93.47 o
  -1   1  29      789.29      866.48     63.42 o
   0   1  29     1096.74     1082.14     75.06 o
   1   1  29        0.15      -22.74     22.74 o
   2   1  29        3.21      -26.19     26.19 o
   3   1  29      177.65      146.78     32.00 o
   4   1  29      987.33     1051.75     61.02 o
   5   1  29      110.84       80.07     39.52 o
   6   1  29        4.06       69.97     42.89 o
   7   1  29      493.30      504.14     71.54 o
   8   1  29      720.62      755.24     87.51 o
   9   1  29      628.93      529.85     80.31 o
  10   1  29       74.94       83.25     91.66 o
 -12   2  29       57.16       58.38     67.43 o
 -11   2  29      150.41      165.71     71.50 o
 -10   2  29      504.93      560.24     98.46 o
  -9   2  29      281.71      344.60     98.02 o
  -8   2  29       77.89       72.23     51.21 o
  -7   2  29       77.00       33.74     39.75 o
  -6   2  29      178.92      250.83     52.92 o
  -5   2  29       43.16       16.67     36.02 o
  -4   2  29     4119.43     4063.04    131.77 o
  -3   2  29       54.25       61.40     36.06 o
  -2   2  29       21.26       63.76     34.42 o
  -1   2  29      510.37      392.39     55.90 o
   0   2  29      755.97      687.61     48.57 o
   1   2  29      559.98      506.00     54.10 o
   2   2  29      376.23      438.75     43.47 o
   3   2  29       27.27       -7.64     33.07 o
   4   2  29      114.11      158.83     39.46 o
   5   2  29      187.96      253.36     48.37 o
   6   2  29      712.10      782.59     85.67 o
   7   2  29      471.26      445.62     89.85 o
   8   2  29      269.74      330.35     88.94 o
   9   2  29      257.90      290.42     88.94 o
 -11   3  29        3.07       45.25     67.52 o
 -10   3  29       38.25       66.35     88.49 o
  -9   3  29       23.63      -17.51    139.31 o
  -8   3  29      815.43      673.37     97.68 o
  -7   3  29        7.75      -67.61     67.61 o
  -6   3  29       49.09       73.51     78.96 o
  -5   3  29      477.55      418.68     51.91 o
  -4   3  29     1022.49      960.02     69.63 o
  -3   3  29       24.11       40.39     33.66 o
  -2   3  29       60.10       22.49     33.15 o
  -1   3  29      264.90      164.55     37.73 o
   0   3  29      672.14      605.42     56.98 o
   1   3  29       31.43      -10.82     40.19 o
   2   3  29       85.42       86.60     37.36 o
   3   3  29       86.49       34.07     34.98 o
   4   3  29      267.19      241.86     76.90 o
   5   3  29       22.20       43.91     35.23 o
   6   3  29        2.86        0.36     40.78 o
   7   3  29        2.84       33.58     54.45 o
   8   3  29        1.99        8.17     56.27 o
   9   3  29        0.66      -15.43     54.45 o
 -11   4  29       38.38       17.20     69.34 o
 -10   4  29      146.45      165.26     79.70 o
  -9   4  29      308.62      231.23     79.37 o
  -8   4  29      142.12      171.81     73.27 o
  -7   4  29        6.01      -58.30     65.34 o
  -6   4  29       14.91       49.01     55.19 o
  -5   4  29       58.75       97.73     34.73 o
  -4   4  29      564.37      550.97     75.32 o
  -3   4  29      518.88      573.02     48.89 o
  -2   4  29      230.21      173.89     34.74 o
  -1   4  29      551.81      656.04     96.93 o
   0   4  29      134.46       62.38     58.67 o
   1   4  29       17.12       32.21     31.22 o
   2   4  29      624.81      604.86     62.53 o
   3   4  29       94.90       87.84     36.41 o
   4   4  29      919.15      910.70     78.61 o
   5   4  29        4.35       -0.91     35.72 o
   6   4  29      422.02      472.20     60.70 o
   7   4  29      134.76       48.91     40.51 o
   8   4  29     1009.96      963.84    102.56 o
  -9   5  29       73.10      100.11     72.79 o
  -8   5  29        0.68      -26.57    141.13 o
  -7   5  29     1177.80     1257.71    130.88 o
  -6   5  29      218.80      287.63    238.24 o
  -5   5  29      256.05      129.72     65.59 o
  -4   5  29      533.45      613.60     89.77 o
  -3   5  29        0.05       16.09     50.91 o
  -2   5  29     1304.19     1478.20    136.61 o
  -1   5  29      631.86      577.21    136.13 o
   0   5  29     1003.49      947.50    159.73 o
   1   5  29      732.54      708.81    139.77 o
   2   5  29       68.89        5.45     78.96 o
   3   5  29     1247.68     1418.53    194.22 o
   4   5  29       42.91       29.95     88.03 o
   5   5  29        1.83      -63.53     63.53 o
   6   5  29      395.85      200.57    103.46 o
   7   5  29       49.11       63.53     92.57 o
  -8   6  29       36.04      177.82     79.54 o
  -7   6  29        0.05      -20.07     80.32 o
  -6   6  29        4.74      -15.24     62.17 o
  -5   6  29       27.49       58.23     61.49 o
  -4   6  29      161.27      143.65     66.39 o
  -3   6  29       12.93      -49.92     71.70 o
  -2   6  29      238.73      251.40    106.19 o
  -1   6  29        6.64      -48.10     79.87 o
   0   6  29       44.53      -45.38     70.79 o
   1   6  29       22.65       15.43     78.05 o
   2   6  29       29.49       54.45     88.03 o
   3   6  29      504.02      618.96    145.21 o
   4   6  29        0.36      -54.45     89.85 o
   5   6  29      141.37       28.13     88.03 o
  -5   7  29      555.13      730.59    176.98 o
  -4   7  29      294.03      235.97    134.32 o
  -3   7  29      242.68      204.20    120.71 o
  -2   7  29      605.22      448.34    143.40 o
  -1   7  29        0.61        4.54     96.20 o
   0   7  29      120.11      -45.38     93.48 o
   1   7  29      128.56       91.66    105.28 o
   2   7  29       16.30      -78.96     78.96 o
 -12   0  30       54.52      -39.93     89.85 o
 -11   0  30      570.33      643.46    143.40 o
 -10   0  30      506.58      270.45    103.46 o
  -9   0  30       78.58      -35.40     79.87 o
  -8   0  30      476.51      452.51     72.10 o
  -7   0  30      796.76      849.30     92.00 o
  -6   0  30     2412.04     2430.42    146.93 o
  -5   0  30       26.13        7.48     55.36 o
  -4   0  30     1982.90     2387.47    144.20 o
  -3   0  30     1880.24     1965.90    162.00 o
  -2   0  30      845.34      706.33    135.23 o
  -1   0  30      653.62      671.10     83.86 o
   0   0  30      110.07      110.76     78.96 o
   1   0  30      210.93      194.09     58.40 o
   2   0  30       19.37       36.34     33.03 o
   3   0  30      654.12      603.02     76.33 o
   4   0  30       14.64       13.27     91.21 o
   5   0  30       29.85       11.80     53.55 o
   6   0  30      444.23      412.94     91.66 o
   7   0  30       22.18        1.82     61.71 o
   8   0  30      587.61      502.79    108.00 o
   9   0  30       45.60      -58.08     58.99 o
  10   0  30       39.05        0.00     69.88 o
 -12   1  30      106.62       73.83     73.44 o
 -11   1  30       24.69       45.72     96.66 o
 -10   1  30       80.45       90.36     96.20 o
  -9   1  30      217.37      179.41     52.07 o
  -8   1  30      106.39      112.99     71.34 o
  -7   1  30      526.23      527.07     87.37 o
  -6   1  30       70.90      111.15     44.28 o
  -5   1  30     1578.78     1523.70     85.32 o
  -4   1  30     1886.26     1900.07     95.42 o
  -3   1  30    10782.34    10537.61    212.15 o
  -2   1  30      178.21      182.92     45.06 o
  -1   1  30       53.58      119.98     38.59 o
   0   1  30       32.47       40.01     40.61 o
   1   1  30      520.71      449.60     54.94 o
   2   1  30      258.20      140.31     35.67 o
   3   1  30      186.26      121.20     31.40 o
   4   1  30        3.75       -0.59     28.44 o
   5   1  30       45.65       22.03     33.62 o
   6   1  30      204.56      101.44     83.95 o
   7   1  30      219.06      183.99    114.35 o
   8   1  30        1.96       25.06     64.44 o
   9   1  30       11.95       24.17     50.37 o
 -12   2  30        8.09       53.65     72.17 o
 -11   2  30       79.27      129.39     72.18 o
 -10   2  30       78.75      137.08     71.96 o
  -9   2  30      128.76      102.37     66.94 o
  -8   2  30      200.08      187.70     69.13 o
  -7   2  30       39.75       38.48     40.48 o
  -6   2  30       16.13      -13.26     30.03 o
  -5   2  30      191.57      178.77     40.85 o
  -4   2  30        0.22       42.86     32.41 o
  -3   2  30       76.86       39.44     34.23 o
  -2   2  30     1160.41     1199.65     87.29 o
  -1   2  30      427.47      434.11     68.25 o
   0   2  30      517.81      524.36     43.68 o
   1   2  30       20.53       -3.99     28.66 o
   2   2  30      110.35       59.14     37.86 o
   3   2  30      975.58     1094.10     78.33 o
   4   2  30      885.13      907.96     74.04 o
   5   2  30      360.70      398.75    107.55 o
   6   2  30       10.08       45.38     57.18 o
   7   2  30       88.88       84.40     62.62 o
   8   2  30      273.83      306.76     86.22 o
   9   2  30       13.14       49.01     69.88 o
 -11   3  30      358.26      276.76     86.53 o
 -10   3  30       16.23       20.90     66.07 o
  -9   3  30       80.88       69.68    132.50 o
  -8   3  30     1900.12     2222.82    167.06 o
  -7   3  30      896.89      864.56    105.60 o
  -6   3  30      776.89      767.67     98.16 o
  -5   3  30     1262.03     1172.09     89.22 o
  -4   3  30     1820.08     1942.39    100.53 o
  -3   3  30     1672.25     1514.85     86.08 o
  -2   3  30      266.82      255.96     51.46 o
  -1   3  30     2533.06     2429.09     85.01 o
   0   3  30      482.84      468.65     50.09 o
   1   3  30      467.78      514.38     59.34 o
   2   3  30      201.65      270.60     45.41 o
   3   3  30      329.33      401.65     65.77 o
   4   3  30      465.65      573.49     69.84 o
   5   3  30        0.19      -25.31     37.52 o
   6   3  30      681.70      999.52    112.08 o
   7   3  30      222.97       35.40     58.99 o
   8   3  30       27.19        5.45     58.08 o
   9   3  30      158.65      167.90     74.42 o
 -10   4  30      227.98       81.81     94.84 o
  -9   4  30       77.09       28.71     63.12 o
  -8   4  30        4.84       48.14     64.32 o
  -7   4  30      627.83      676.20    162.91 o
  -6   4  30        4.91      -20.18     49.61 o
  -5   4  30       23.06       23.97     37.99 o
  -4   4  30        2.62       -0.85     27.05 o
  -3   4  30        1.17      -23.52     26.28 o
  -2   4  30      145.38      105.49     32.10 o
  -1   4  30      138.65       70.14     59.53 o
   0   4  30       71.35       79.35     35.49 o
   1   4  30      694.81      649.98     65.91 o
   2   4  30      196.87      239.84     45.66 o
   3   4  30       69.50       38.31     35.46 o
   4   4  30      206.13      154.77     44.34 o
   5   4  30        4.85       -0.01     36.54 o
   6   4  30      298.43      204.05     51.36 o
   7   4  30     1087.89     1129.97    120.25 o
   8   4  30       11.27       10.89     47.19 o
  -9   5  30      113.54       35.38     72.74 o
  -8   5  30      106.39      -26.81     68.52 o
  -7   5  30        1.09       90.00     66.88 o
  -6   5  30      116.97      188.18     69.54 o
  -5   5  30       34.02       30.77     57.87 o
  -4   5  30      189.37       89.96     61.12 o
  -3   5  30     1372.15     1480.75    127.37 o
  -2   5  30      394.92      530.02    129.78 o
  -1   5  30        2.63      -48.10     78.05 o
   0   5  30      598.83      565.41    129.78 o
   1   5  30      226.67      272.27    107.09 o
   2   5  30       46.60       58.08     78.96 o
   3   5  30       59.31       58.08     84.40 o
   4   5  30      227.65      221.45    103.46 o
   5   5  30      163.26      257.75    114.35 o
   6   5  30      228.07      285.88    110.72 o
  -7   6  30        4.96      -26.26     62.39 o
  -6   6  30       89.77      259.30     78.41 o
  -5   6  30      136.07       41.55     63.88 o
  -4   6  30        4.67      -78.96     78.96 o
  -3   6  30       53.60      -77.14     77.14 o
  -2   6  30      927.61      858.56    163.36 o
  -1   6  30      236.25      155.19    105.28 o
   0   6  30       53.90      -76.24     76.24 o
   1   6  30       49.29      137.95    100.74 o
   2   6  30       94.99       60.81     92.57 o
   3   6  30      139.65      143.40    106.19 o
   4   6  30      334.32      136.13    113.45 o
   5   6  30      268.51       80.77    101.65 o
  -4   7  30       22.90      -43.56     99.83 o
  -3   7  30      106.19      235.06    116.17 o
  -2   7  30      325.13      564.51    158.82 o
  -1   7  30       79.99      -20.87     93.48 o
   0   7  30      317.49      230.52    119.80 o
   1   7  30       64.27       42.66    106.19 o
 -12   1  31      120.15      144.52     78.95 o
 -11   1  31       53.75       68.62     70.34 o
 -10   1  31      473.80      295.69    109.36 o
  -9   1  31      771.53      953.54    114.54 o
  -8   1  31      162.55      166.36     50.89 o
  -7   1  31       13.24       16.33     32.18 o
  -6   1  31      167.85      148.27     38.34 o
  -5   1  31     1114.87     1056.10     72.16 o
  -4   1  31     4906.80     4884.68    176.98 o
  -3   1  31       14.33       91.27     36.82 o
  -2   1  31     2396.17     2362.02    120.28 o
  -1   1  31        0.69       22.57     34.90 o
   0   1  31       11.07      -16.76     32.08 o
   1   1  31     2043.30     1826.77     75.62 o
   2   1  31        0.31        6.06     29.99 o
   3   1  31        0.12       41.56     28.85 o
   4   1  31      129.69      157.14     43.06 o
   5   1  31      100.13       70.10     45.55 o
   6   1  31       41.78       -2.64     41.01 o
   7   1  31        8.51       27.20     45.23 o
   8   1  31        8.61       30.39     48.46 o
   9   1  31      426.40      377.76     75.06 o
 -11   2  31       23.29      115.55     72.18 o
 -10   2  31        5.01        5.64     59.73 o
  -9   2  31      333.48      419.74     88.56 o
  -8   2  31     1680.03     1969.99    181.06 o
  -7   2  31       37.40       77.62     87.13 o
  -6   2  31       53.71       47.73     34.95 o
  -5   2  31      327.36      328.76     47.57 o
  -4   2  31      512.07      459.99     70.87 o
  -3   2  31        8.79       11.62     33.83 o
  -2   2  31      301.25      263.16     45.02 o
  -1   2  31      109.58       86.26     29.42 o
   0   2  31      143.15      188.78     33.64 o
   1   2  31       41.16       29.63     31.71 o
   2   2  31      664.14      699.25     64.19 o
   3   2  31      204.87      164.98     44.21 o
   4   2  31      310.98      291.04     56.91 o
   5   2  31      450.66      303.13     78.96 o
   6   2  31      381.75      322.19     82.59 o
   7   2  31       26.31      -51.73     51.73 o
   8   2  31       40.13       46.29     64.44 o
   9   2  31       54.48       32.67     69.88 o
 -11   3  31      148.37       28.07     68.03 o
 -10   3  31       52.22       89.42     93.48 o
  -9   3  31      213.69      230.42     88.94 o
  -8   3  31       41.70       89.51     66.40 o
  -7   3  31        3.12       13.59     79.87 o
  -6   3  31        1.95      -15.72     50.18 o
  -5   3  31       19.20       51.90     43.66 o
  -4   3  31       57.81      -23.82     41.56 o
  -3   3  31      229.22      200.26     55.54 o
  -2   3  31      356.99      421.00     41.61 o
  -1   3  31       22.85        7.45     23.95 o
   0   3  31       68.47       76.90     34.50 o
   1   3  31      245.16      184.05     42.17 o
   2   3  31      174.58      226.84     52.00 o
   3   3  31      145.01      190.33     51.03 o
   4   3  31       26.33       64.00     43.28 o
   5   3  31       51.44       18.08     42.19 o
   6   3  31      200.60      274.26     60.41 o
   7   3  31        0.03       28.13     60.81 o
   8   3  31       39.07       61.71     63.53 o
 -10   4  31        0.01      -75.78     75.78 o
  -9   4  31      598.10      737.69    108.53 o
  -8   4  31      608.91      667.49    105.32 o
  -7   4  31        4.04       69.30     62.57 o
  -6   4  31      173.95       55.10     60.23 o
  -5   4  31      404.07      363.05     49.64 o
  -4   4  31       67.87      -22.00     27.48 o
  -3   4  31      997.68     1081.12     66.75 o
  -2   4  31      444.13      415.10     44.77 o
  -1   4  31       41.42      -29.74     46.90 o
   0   4  31       61.32       28.87     35.19 o
   1   4  31        2.95       14.76     36.76 o
   2   4  31       82.83      146.53     70.79 o
   3   4  31      461.83      456.59    106.64 o
   4   4  31      405.00      374.05     56.85 o
   5   4  31       15.10      -24.22     38.14 o
   6   4  31      608.43      799.39     79.56 o
   7   4  31      225.60      197.85     59.90 o
  -9   5  31      401.18      569.22    103.52 o
  -8   5  31      164.66      172.59     78.03 o
  -7   5  31      476.74      571.71    101.56 o
  -6   5  31      468.73      495.36     90.80 o
  -5   5  31      591.60      700.07    122.98 o
  -4   5  31      123.24      133.90     91.21 o
  -3   5  31       52.42       19.06     82.59 o
  -2   5  31       70.07      124.34     91.66 o
  -1   5  31       88.92      120.71     97.11 o
   0   5  31       58.12       82.59     93.48 o
   1   5  31       25.53       32.67     82.59 o
   2   5  31      154.21       37.21     85.31 o
   3   5  31       20.94       30.86     85.31 o
   4   5  31       21.28       -9.98     77.14 o
   5   5  31     1194.35     1563.74    212.37 o
   6   5  31        1.14      -38.12     90.76 o
  -7   6  31        7.70       38.78     81.68 o
  -6   6  31      114.63      182.15     74.61 o
  -5   6  31       88.76      102.56     95.75 o
  -4   6  31        2.80      -37.21     93.48 o
  -3   6  31        7.12      -82.59     82.59 o
  -2   6  31       62.59       97.11     93.48 o
  -1   6  31      318.68      371.19    131.60 o
   0   6  31        0.36      -73.51     73.51 o
   1   6  31       75.43      126.15     99.83 o
   2   6  31        4.21       12.71     92.57 o
   3   6  31       87.14      152.47    107.09 o
   4   6  31        5.39       61.71    105.28 o
  -3   7  31      146.33       -6.35    102.56 o
  -2   7  31       57.76      125.24    111.63 o
  -1   7  31      190.36      245.95    127.06 o
   0   7  31       56.77       78.96     98.92 o
 -12   0  32      156.33       29.04    101.65 o
 -11   0  32       55.61      -79.87     79.87 o
 -10   0  32      678.63     1156.24    183.33 o
  -9   0  32     1902.73     2231.71    236.87 o
  -8   0  32      190.56      302.86     63.46 o
  -7   0  32       85.21      102.24     85.77 o
  -6   0  32       16.78       17.19     50.29 o
  -5   0  32      129.39      129.03     55.39 o
  -4   0  32     1236.97     1195.24    110.37 o
  -3   0  32      181.29      173.07     59.73 o
  -2   0  32     2659.64     2353.19    145.98 o
  -1   0  32     3706.92     3840.36    182.13 o
   0   0  32       36.59       26.28     65.34 o
   1   0  32      445.46      375.00     83.04 o
   2   0  32     1470.36     1351.61     87.66 o
   3   0  32      929.14      970.19    122.52 o
   4   0  32     3583.63     3652.95    229.61 o
   5   0  32      441.01      559.06    107.09 o
   6   0  32       36.68      -12.71     60.81 o
   7   0  32      127.32      175.16     78.96 o
   8   0  32      413.40      405.68    105.28 o
   9   0  32      258.57      324.00    109.82 o
 -12   1  32      137.71      182.10     80.65 o
 -11   1  32      146.87      102.64     72.38 o
 -10   1  32      294.10      255.93     77.01 o
  -9   1  32      121.16       67.29     67.70 o
  -8   1  32      175.90      122.25     55.68 o
  -7   1  32       29.76       33.08     42.70 o
  -6   1  32      305.92      318.01     46.79 o
  -5   1  32      420.75      345.16     53.92 o
  -4   1  32        6.44       10.45     33.72 o
  -3   1  32     1775.16     1892.51    112.59 o
  -2   1  32      141.72      162.04     68.11 o
  -1   1  32      713.73      771.79     63.74 o
   0   1  32      994.00      983.77     98.51 o
   1   1  32       20.18       50.16     28.39 o
   2   1  32     1980.74     1779.13    131.00 o
   3   1  32      248.84      206.93     68.88 o
   4   1  32       12.94       61.60     40.75 o
   5   1  32      279.05      265.99     56.66 o
   6   1  32        2.88       22.89     42.59 o
   7   1  32      156.01      168.35     57.12 o
   8   1  32       22.22       21.97     50.39 o
   9   1  32       55.41       71.98     55.37 o
 -11   2  32       11.43       -1.41     67.24 o
 -10   2  32       65.00      103.36     97.11 o
  -9   2  32      425.57      376.14    198.76 o
  -8   2  32       76.87      104.84     65.81 o
  -7   2  32       72.97        0.16     56.08 o
  -6   2  32        0.17       36.28     41.65 o
  -5   2  32     1090.14      907.65     83.18 o
  -4   2  32      361.45      352.22     49.42 o
  -3   2  32        0.03      -31.45     31.45 o
  -2   2  32        0.64      -24.25     30.84 o
  -1   2  32      305.04      370.23     41.39 o
   0   2  32       94.43       63.90     28.91 o
   1   2  32        7.78      -39.04     39.04 o
   2   2  32      990.15     1079.77     80.17 o
   3   2  32       59.04      -22.41     40.92 o
   4   2  32       27.55       37.24     42.05 o
   5   2  32      310.19      318.56     83.50 o
   6   2  32       70.63       45.38     59.90 o
   7   2  32       46.17      -34.49     57.18 o
   8   2  32      256.07      319.46     94.39 o
   9   2  32        0.08      -27.23     67.16 o
 -11   3  32       83.39       86.59     74.56 o
 -10   3  32      616.96      745.03    112.44 o
  -9   3  32       29.57       58.46     68.07 o
  -8   3  32       38.20      108.34     80.32 o
  -7   3  32      137.50       71.40     64.86 o
  -6   3  32      254.84      397.22     81.30 o
  -5   3  32      410.23      485.27     82.51 o
  -4   3  32       23.08       40.74     46.47 o
  -3   3  32      228.18      201.93     40.51 o
  -2   3  32     1466.49     1559.34     85.67 o
  -1   3  32       26.80      -31.24     31.24 o
   0   3  32     1285.36     1301.11    102.29 o
   1   3  32     1658.03     1536.65    140.67 o
   2   3  32       16.10      -38.12     38.12 o
   3   3  32       96.39       32.05     41.64 o
   4   3  32        0.69       15.04     42.48 o
   5   3  32        5.51       53.53     46.29 o
   6   3  32      501.84      589.01     97.11 o
   7   3  32       61.78       44.47     59.90 o
   8   3  32      178.40      216.91     78.05 o
 -10   4  32      104.17      195.99     98.47 o
  -9   4  32        9.71       -6.20     68.99 o
  -8   4  32       78.14      104.92     71.95 o
  -7   4  32        5.03       31.47     63.01 o
  -6   4  32      167.09      143.32     41.48 o
  -5   4  32       15.82       64.45     35.79 o
  -4   4  32       51.56       33.71     33.34 o
  -3   4  32       29.31      -28.18     28.18 o
  -2   4  32       51.88       55.14     35.30 o
  -1   4  32       95.98      103.59     40.16 o
   0   4  32      564.17      700.76    104.37 o
   1   4  32        0.05      -11.17     35.55 o
   2   4  32        4.32       31.38     34.61 o
   3   4  32       64.79       82.54     43.15 o
   4   4  32        2.60      -22.78     36.19 o
   5   4  32        0.02        8.36     39.67 o
   6   4  32       13.93      -39.43     39.43 o
   7   4  32       57.75       89.85     55.36 o
  -8   5  32      333.37      212.71     82.59 o
  -7   5  32      106.40       61.02     67.80 o
  -6   5  32        0.05       28.91     60.99 o
  -5   5  32      593.09      733.17    149.29 o
  -4   5  32      503.13      382.65    145.21 o
  -3   5  32       26.42       75.33     94.39 o
  -2   5  32      593.57      741.48    152.47 o
  -1   5  32     1082.51      861.28    162.45 o
   0   5  32      145.58      198.76    107.09 o
   1   5  32      110.59      218.72    104.37 o
   2   5  32       48.60      147.93     98.92 o
   3   5  32       21.84       41.75     88.03 o
   4   5  32      258.35      312.20    122.52 o
   5   5  32       65.22      129.78    104.37 o
   6   5  32        2.49      -19.97     93.48 o
  -6   6  32      399.90      284.05    202.39 o
  -5   6  32        9.08        6.72     64.02 o
  -4   6  32      144.24       27.23     94.39 o
  -3   6  32        0.14      -78.05     78.05 o
  -2   6  32        0.05      -83.50     83.50 o
  -1   6  32      274.00      265.92    123.43 o
   0   6  32      117.83       48.10     87.13 o
   1   6  32        4.77      -81.68     88.94 o
   2   6  32        0.39      -73.51     73.51 o
   3   6  32      281.74      249.58    115.26 o
   4   6  32     1535.16     1849.62    245.95 o
 -11   1  33       23.00      113.67     80.32 o
 -10   1  33      148.51      279.23     77.58 o
  -9   1  33       48.69       80.56     87.58 o
  -8   1  33      314.07      272.96     78.81 o
  -7   1  33        0.85       36.26     42.72 o
  -6   1  33      655.45      668.21     61.36 o
  -5   1  33      604.86      561.57     60.07 o
  -4   1  33      921.39      748.75     64.84 o
  -3   1  33      134.34       95.41     39.89 o
  -2   1  33      127.19       80.57     37.65 o
  -1   1  33     5155.68     4678.23    166.84 o
   0   1  33       13.37       30.69     37.28 o
   1   1  33       11.64        3.93     29.48 o
   2   1  33        0.02       79.67     64.44 o
   3   1  33        0.63      -29.34     29.34 o
   4   1  33      924.98     1037.30     92.81 o
   5   1  33        4.78      -30.13     38.82 o
   6   1  33       52.07       24.57     80.77 o
   7   1  33        4.80        7.68    105.73 o
   8   1  33      220.99      358.75     71.94 o
   9   1  33        0.17        2.13     62.62 o
 -11   2  33      316.98      458.65    101.06 o
 -10   2  33      291.24      202.85     81.78 o
  -9   2  33        0.75        5.76     64.35 o
  -8   2  33      186.72      262.57     77.23 o
  -7   2  33     1310.92     1311.85    130.40 o
  -6   2  33      261.62      360.62     65.53 o
  -5   2  33        8.45       35.92     44.67 o
  -4   2  33       14.87      -18.43     42.13 o
  -3   2  33        3.17       19.52     45.75 o
  -2   2  33     1102.00      972.86     88.57 o
  -1   2  33      342.18      362.45     46.43 o
   0   2  33      154.37      203.02     46.25 o
   1   2  33       10.02      100.83     44.10 o
   2   2  33     1647.00     1718.25    134.32 o
   3   2  33      520.23      610.50     76.45 o
   4   2  33      209.20      140.54    139.77 o
   5   2  33       13.60       76.24     61.71 o
   6   2  33      601.35      835.87    122.52 o
   7   2  33      942.00     1154.42    145.21 o
   8   2  33      102.01       83.50     69.88 o
 -10   3  33       16.53       -1.60     65.13 o
  -9   3  33       47.41       87.18     71.30 o
  -8   3  33       13.44       90.58     64.94 o
  -7   3  33        2.15       92.54     64.38 o
  -6   3  33      150.33      293.14     73.70 o
  -5   3  33       65.83       98.00     69.95 o
  -4   3  33      184.79       91.29     98.92 o
  -3   3  33      867.54      863.74     63.33 o
  -2   3  33      409.24      461.42     48.75 o
  -1   3  33       30.12       82.69     52.19 o
   0   3  33       87.34      112.86     48.55 o
   1   3  33      603.39      611.74    112.08 o
   2   3  33        0.67      -28.47     38.41 o
   3   3  33      590.34      516.92     93.48 o
   4   3  33        6.78       42.74     42.43 o
   5   3  33        1.55      -37.60     37.60 o
   6   3  33       40.80       34.49     54.45 o
   7   3  33       23.57       59.90     65.34 o
   8   3  33       12.94       73.51     67.16 o
  -9   4  33      124.12      192.49    133.87 o
  -8   4  33      203.70      101.33     73.92 o
  -7   4  33      253.89      261.53     83.50 o
  -6   4  33        5.04       23.81     35.05 o
  -5   4  33       16.82       27.77     33.93 o
  -4   4  33     1053.22     1023.10    118.23 o
  -3   4  33       51.50       33.99     32.27 o
  -2   4  33      709.14      684.73    127.97 o
  -1   4  33      495.70      466.68     62.44 o
   0   4  33       12.50        7.62     35.60 o
   1   4  33      114.36       65.30     39.86 o
   2   4  33     1576.12     1473.19     97.01 o
   3   4  33      491.09      457.72     63.08 o
   4   4  33      602.93      657.62     73.94 o
   5   4  33       38.70       70.49     44.03 o
   6   4  33      200.56      203.21     55.34 o
   7   4  33     1447.59     1683.54    127.97 o
  -8   5  33       79.56      -30.15     66.47 o
  -7   5  33        8.94       -4.20     83.95 o
  -6   5  33      200.41      344.44     83.16 o
  -5   5  33      121.05      154.67    207.38 o
  -4   5  33      466.35      456.14     84.14 o
  -3   5  33      109.24      136.13    106.19 o
  -2   5  33      949.21     1255.16    190.59 o
  -1   5  33     1088.68     1462.09    204.20 o
   0   5  33      522.52      401.14    120.71 o
   1   5  33       48.36       81.68     98.02 o
   2   5  33       23.45       83.50     88.94 o
   3   5  33      227.92      269.55    119.80 o
   4   5  33        1.97       14.52     84.40 o
   5   5  33       20.70       39.93     98.02 o
  -6   6  33        3.11       40.73     68.59 o
  -5   6  33      164.02       87.13    111.63 o
  -4   6  33        4.00      -92.57     92.57 o
  -3   6  33       38.80      -49.01     95.29 o
  -2   6  33       39.99      -86.22     88.94 o
  -1   6  33        2.61       69.88     97.11 o
   0   6  33       48.79       32.67     88.03 o
   1   6  33       67.22       -1.82     87.13 o
   2   6  33        0.00      -17.24    104.37 o
   3   6  33      136.78      175.16    126.15 o
 -11   0  34       19.40       -9.98     93.48 o
 -10   0  34        2.19      -88.03     88.03 o
  -9   0  34      213.71      338.52    121.61 o
  -8   0  34     1251.86     1488.41    196.94 o
  -7   0  34      160.22      149.61     61.71 o
  -6   0  34      162.42      146.13     56.90 o
  -5   0  34       37.93       56.01     52.36 o
  -4   0  34       34.84      124.01     58.02 o
  -3   0  34      118.00      232.53     73.51 o
  -2   0  34        7.06       87.22     54.40 o
  -1   0  34        2.99       81.79     55.51 o
   0   0  34      934.38     1043.68    120.25 o
   1   0  34     1371.65     1507.47    166.08 o
   2   0  34     2261.22     2227.17    166.99 o
   3   0  34      144.79       84.40     57.18 o
   4   0  34        6.27       37.21     58.99 o
   5   0  34     1005.60      976.54    132.50 o
   6   0  34     1310.87     1237.92    152.47 o
   7   0  34       86.09       16.34     66.25 o
   8   0  34      505.43      571.77    122.52 o
 -11   1  34       21.16       43.04     69.90 o
 -10   1  34       28.65       24.47     66.59 o
  -9   1  34      418.84      395.19    118.89 o
  -8   1  34        3.21      -49.58     49.58 o
  -7   1  34      398.22      475.07     89.51 o
  -6   1  34       31.68       18.45     42.34 o
  -5   1  34      554.79      456.52     91.34 o
  -4   1  34       14.89       -1.43     34.89 o
  -3   1  34        2.37       21.76     36.30 o
  -2   1  34      176.78      153.64     41.89 o
  -1   1  34       25.29       40.37     37.71 o
   0   1  34     1104.48     1030.74    101.17 o
   1   1  34     1766.82     1543.06    114.22 o
   2   1  34     1364.01     1243.61    188.77 o
   3   1  34      271.46      271.33     47.48 o
   4   1  34       86.96      123.86     46.52 o
   5   1  34      140.63      166.99     54.87 o
   6   1  34      234.86      495.20     75.72 o
   7   1  34      290.27      414.18     74.41 o
   8   1  34       14.48       34.56     51.30 o
 -11   2  34        0.51       46.70    110.27 o
 -10   2  34       12.98       51.24     72.48 o
  -9   2  34      474.25      470.73    127.06 o
  -8   2  34      149.23      269.52     79.60 o
  -7   2  34       38.09      122.18     63.87 o
  -6   2  34      123.20       61.46     60.41 o
  -5   2  34      176.12      172.62     51.84 o
  -4   2  34      335.31      315.68     61.78 o
  -3   2  34      619.43      621.22     73.58 o
  -2   2  34      255.06      219.89     56.33 o
  -1   2  34      212.36      248.24     42.51 o
   0   2  34      226.59      239.63     56.72 o
   1   2  34        3.04      -18.45     39.86 o
   2   2  34      518.88      522.07     73.70 o
   3   2  34       58.64       72.26     47.51 o
   4   2  34      289.38      420.26     68.83 o
   5   2  34     1029.56     1177.11    140.67 o
   6   2  34        0.12      -19.06     58.08 o
   7   2  34      106.35       39.03     68.98 o
   8   2  34      401.72      394.79    101.65 o
 -10   3  34       56.98       81.37     97.56 o
  -9   3  34        5.78      -38.12     60.41 o
  -8   3  34       47.12        8.20     95.75 o
  -7   3  34      565.37      846.69    109.90 o
  -6   3  34      421.70      524.10    122.07 o
  -5   3  34      467.53      462.09     85.85 o
  -4   3  34      721.45      749.38     84.77 o
  -3   3  34     3511.67     3667.69    123.21 o
  -2   3  34     3462.46     3496.48    130.84 o
  -1   3  34      789.89      791.34     86.39 o
   0   3  34       39.35       25.28     43.54 o
   1   3  34      331.35      206.99     62.62 o
   2   3  34      104.92      109.26     48.24 o
   3   3  34      117.70      117.46     50.37 o
   4   3  34        7.81       35.26     43.66 o
   5   3  34      204.01      149.04    127.06 o
   6   3  34      187.31      216.00     73.51 o
   7   3  34      507.89      544.54    102.56 o
  -9   4  34       76.70       58.15    101.19 o
  -8   4  34      295.15      191.02     77.16 o
  -7   4  34       71.33      135.86     70.84 o
  -6   4  34      461.43      531.03     77.20 o
  -5   4  34       19.18       15.47     35.33 o
  -4   4  34        9.24       68.25     37.39 o
  -3   4  34        0.86       34.16     35.40 o
  -2   4  34        3.07       55.58     39.27 o
  -1   4  34        7.34       -2.13     51.73 o
   0   4  34        2.60      -12.68     35.49 o
   1   4  34      366.50      558.64    105.28 o
   2   4  34        0.47      -22.16     35.90 o
   3   4  34       17.47      -17.55     38.15 o
   4   4  34      309.17      210.24     52.06 o
   5   4  34      234.75      320.04     61.23 o
   6   4  34       34.73       87.54     50.37 o
  -8   5  34      193.01      154.44    148.84 o
  -7   5  34      315.54      327.36     86.32 o
  -6   5  34      123.27      177.62     70.16 o
  -5   5  34       19.59      -53.79     53.79 o
  -4   5  34      476.23      481.92    142.49 o
  -3   5  34      175.67      148.84    100.74 o
  -2   5  34       71.70      -53.55     90.76 o
  -1   5  34       24.36      146.12    103.46 o
   0   5  34       80.72       -9.08     77.14 o
   1   5  34       33.91       49.92     88.03 o
   2   5  34        0.53       25.41     90.76 o
   3   5  34      274.08      444.71    128.87 o
   4   5  34       36.03       55.36    101.65 o
   5   5  34        0.04      -88.03     88.03 o
  -5   6  34        0.08       48.10    114.35 o
  -4   6  34       43.89      -82.59     82.59 o
  -3   6  34      123.76      -91.66     93.48 o
  -2   6  34      247.95       82.59    102.56 o
  -1   6  34        2.11      -55.36     92.57 o
   0   6  34       52.39      -58.08     90.76 o
   1   6  34      849.11      854.93    176.98 o
   2   6  34      268.59      207.83    119.80 o
 -11   1  35      145.37      234.19     88.31 o
 -10   1  35        0.60      -63.87     79.41 o
  -9   1  35      213.86      284.89     81.14 o
  -8   1  35      705.64      839.47    111.23 o
  -7   1  35       56.17       43.01     62.41 o
  -6   1  35       39.38       49.90     48.67 o
  -5   1  35      857.88     1027.80    137.02 o
  -4   1  35     1136.46     1445.42    103.83 o
  -3   1  35     1115.28     1166.90     93.18 o
  -2   1  35       10.30       40.39     45.50 o
  -1   1  35      105.10      142.96     61.45 o
   0   1  35     1146.35     1035.96    174.71 o
   1   1  35      971.33      936.09    234.15 o
   2   1  35        6.31       50.42     44.05 o
   3   1  35       99.05       39.27     45.38 o
   4   1  35        7.46       55.59     46.15 o
   5   1  35      108.62      124.39     52.52 o
   6   1  35     1031.10     1419.01    337.16 o
   7   1  35       55.66       10.14     50.99 o
   8   1  35        4.08      111.74     60.61 o
 -10   2  35      222.01      276.42     88.04 o
  -9   2  35       46.17      -36.43     60.80 o
  -8   2  35       63.68      162.30     73.08 o
  -7   2  35       37.06       78.05     64.82 o
  -6   2  35        0.39      -32.66     84.86 o
  -5   2  35       21.84       61.77     49.18 o
  -4   2  35      343.15      428.15     67.24 o
  -3   2  35       77.03       38.54     47.40 o
  -2   2  35      184.95       92.53     59.52 o
  -1   2  35     1122.41     1302.03     87.53 o
   0   2  35      448.37      543.83     73.27 o
   1   2  35      157.83       89.83     58.54 o
   2   2  35      204.39      147.84     56.72 o
   3   2  35      265.90      296.14     63.22 o
   4   2  35      160.84      216.00     75.33 o
   5   2  35      148.53      191.50     78.96 o
   6   2  35       19.31      -55.36     55.36 o
   7   2  35       17.01       11.80     67.16 o
 -10   3  35       30.57        8.06     68.64 o
  -9   3  35       97.07      210.89     81.83 o
  -8   3  35      267.05      386.71     89.67 o
  -7   3  35        3.89      110.17     68.25 o
  -6   3  35      133.13      101.52     70.74 o
  -5   3  35      208.71      141.34     82.13 o
  -4   3  35      383.35      304.83     60.56 o
  -3   3  35      130.78      118.92     41.98 o
  -2   3  35      217.80      201.27     44.41 o
  -1   3  35      122.80      111.35     71.24 o
   0   3  35        6.19       49.17     45.35 o
   1   3  35      543.94      362.57     65.44 o
   2   3  35      501.42      482.84     71.86 o
   3   3  35      171.44       72.99     47.34 o
   4   3  35        0.10      -48.99    102.10 o
   5   3  35       30.53       -9.08     54.45 o
   6   3  35       13.52      -14.52     52.64 o
   7   3  35       73.04      -23.60     62.62 o
  -9   4  35      308.76      406.41     97.60 o
  -8   4  35      140.14      294.08     85.42 o
  -7   4  35       43.15       32.45    117.08 o
  -6   4  35      130.08      165.08     46.83 o
  -5   4  35      128.95      142.45     43.65 o
  -4   4  35      232.74      174.74     42.91 o
  -3   4  35       26.14       35.38     51.73 o
  -2   4  35       47.06       86.76     81.23 o
  -1   4  35       63.15      146.18     58.99 o
   0   4  35      161.89      174.29     49.73 o
   1   4  35      345.76      363.66     60.47 o
   2   4  35      181.41       16.71     68.98 o
   3   4  35       52.48       -0.34     41.06 o
   4   4  35       95.47       83.36     81.68 o
   5   4  35      253.33      299.95     60.91 o
   6   4  35       20.17       98.02     56.27 o
  -7   5  35       28.70       29.78     65.92 o
  -6   5  35       37.02      -47.87     75.33 o
  -5   5  35      139.91      235.75     75.70 o
  -4   5  35      612.80      873.08    176.07 o
  -3   5  35      435.25      387.53    130.69 o
  -2   5  35      612.27      642.56    155.19 o
  -1   5  35      138.48       33.58     95.29 o
   0   5  35      577.09      423.83    130.69 o
   1   5  35      187.48      239.60    121.61 o
   2   5  35       38.62      117.98    103.46 o
   3   5  35        3.68      -76.24     83.50 o
   4   5  35       76.74        9.98     97.11 o
  -4   6  35       25.38       43.56    116.17 o
  -3   6  35        0.25      -58.99     94.39 o
  -2   6  35        3.11       58.08    103.46 o
  -1   6  35       28.36       92.57    110.72 o
   0   6  35        1.54      -37.21     95.29 o
   1   6  35       67.48      109.82    115.26 o
 -11   0  36      282.23      379.36    140.67 o
 -10   0  36        2.17       14.52    105.28 o
  -9   0  36      614.53      752.37    151.56 o
  -8   0  36       15.28      128.87    101.65 o
  -7   0  36      558.41      615.33    142.49 o
  -6   0  36      238.63      219.63    102.56 o
  -5   0  36      851.79      738.76    148.84 o
  -4   0  36        2.26       74.42     87.13 o
  -3   0  36      330.14      314.93    109.82 o
  -2   0  36      248.00      244.14    102.56 o
  -1   0  36      420.15      363.93    108.91 o
   0   0  36       29.39      -47.19     81.68 o
   1   0  36      732.85      518.22    117.08 o
   2   0  36       54.01      108.00     66.25 o
   3   0  36        0.02      -36.30     53.55 o
   4   0  36        5.64       18.15     61.71 o
   5   0  36        7.24      -54.45     54.45 o
   6   0  36      498.01      640.74    121.61 o
   7   0  36       45.92      166.99     82.59 o
 -10   1  36      162.37      106.68     73.44 o
  -9   1  36      127.38       36.55    102.10 o
  -8   1  36       58.08        4.23    105.73 o
  -7   1  36       27.99       40.47     67.52 o
  -6   1  36      348.11      423.82     67.35 o
  -5   1  36      235.06      363.15     61.61 o
  -4   1  36      512.83      622.81    171.53 o
  -3   1  36       57.67      -51.09     56.15 o
  -2   1  36      404.66      664.29     91.61 o
  -1   1  36      780.64      846.80     98.72 o
   0   1  36      479.52      480.84     64.35 o
   1   1  36       38.22      119.42     50.67 o
   2   1  36      588.95      439.80     70.72 o
   3   1  36       92.45      138.07     68.07 o
   4   1  36       22.90      -42.03     42.03 o
   5   1  36      124.56      259.74     60.87 o
   6   1  36        0.48       65.00     79.87 o
   7   1  36       54.20       75.75     56.13 o
 -10   2  36       35.65      -43.63     65.02 o
  -9   2  36      215.52       97.65    105.28 o
  -8   2  36       88.34      208.10     78.81 o
  -7   2  36      176.05      283.15     83.95 o
  -6   2  36        1.10       19.73     59.52 o
  -5   2  36       88.38      101.84     53.49 o
  -4   2  36      618.95      528.42     96.66 o
  -3   2  36       21.72      -38.01     60.35 o
  -2   2  36       14.95      -37.24     50.80 o
  -1   2  36       21.07       -5.59     38.53 o
   0   2  36      139.64      169.56     53.16 o
   1   2  36      741.99      710.60     86.26 o
   2   2  36        0.30      -35.70     42.05 o
   3   2  36      159.85       93.60     49.52 o
   4   2  36       54.54       31.76     62.62 o
   5   2  36      114.48       96.20     71.70 o
   6   2  36       19.26      -52.64     52.64 o
   7   2  36      218.52      192.40     83.50 o
  -9   3  36       18.45      -45.75     62.59 o
  -8   3  36        0.24      -59.90     63.93 o
  -7   3  36      166.88      139.40     74.63 o
  -6   3  36      976.81      799.37    110.08 o
  -5   3  36      635.27      889.37    109.70 o
  -4   3  36      566.27      625.75     94.69 o
  -3   3  36       30.58       13.34     50.76 o
  -2   3  36       16.12       79.98     47.95 o
  -1   3  36      323.73      289.80     62.22 o
   0   3  36       37.90       55.36     45.61 o
   1   3  36      125.30      155.84     53.88 o
   2   3  36      781.19      812.82    164.27 o
   3   3  36      926.03     1083.66    101.78 o
   4   3  36      368.05      442.24     73.85 o
   5   3  36        3.19       46.29     59.90 o
   6   3  36      105.82      274.99     82.59 o
  -8   4  36       27.19       97.94    171.08 o
  -7   4  36      282.45      284.17     81.30 o
  -6   4  36       82.02       41.92     40.42 o
  -5   4  36      145.28       97.32     75.25 o
  -4   4  36      403.19      358.71     54.47 o
  -3   4  36        2.64      -14.11     38.64 o
  -2   4  36       93.83       58.62     45.35 o
  -1   4  36       18.67       99.25     44.45 o
   0   4  36       96.58      123.70     47.70 o
   1   4  36        0.61       -2.67     41.50 o
   2   4  36      500.95      387.34     62.91 o
   3   4  36        0.04       19.89     41.06 o
   4   4  36      286.41      330.33     68.98 o
   5   4  36       35.65       -1.39     46.56 o
  -7   5  36       76.74      142.49     98.92 o
  -6   5  36      182.38      164.06     75.30 o
  -5   5  36        0.46      -28.09     62.10 o
  -4   5  36       68.35      249.58    122.52 o
  -3   5  36        0.37       72.61    107.09 o
  -2   5  36     1134.40     1062.76    185.14 o
  -1   5  36      326.66      387.53    131.60 o
   0   5  36      192.65       78.96    105.28 o
   1   5  36      116.68       65.34    100.74 o
   2   5  36       39.24      138.86    108.91 o
   3   5  36       92.43      109.82    107.09 o
  -3   6  36       60.16       79.87    118.89 o
  -2   6  36      172.29      107.09    108.00 o
  -1   6  36        4.15       38.12    108.91 o
 -10   1  37       52.61       18.48     68.07 o
  -9   1  37        6.44      -60.72     60.72 o
  -8   1  37      186.34      219.99    110.72 o
  -7   1  37      113.95      -59.69     59.69 o
  -6   1  37        0.86      107.97     67.68 o
  -5   1  37       13.95       47.65     62.89 o
  -4   1  37      858.00      993.75    112.81 o
  -3   1  37      761.98      907.93    107.50 o
  -2   1  37      442.05      496.36    192.86 o
  -1   1  37       64.03       33.65     60.18 o
   0   1  37        0.12       16.14     44.78 o
   1   1  37      218.24      245.66     60.18 o
   2   1  37     1001.32     1284.53    109.65 o
   3   1  37      651.60      727.87    115.26 o
   4   1  37      294.35      471.03    103.46 o
   5   1  37       28.70      -43.56     57.18 o
   6   1  37      312.91      349.41     98.92 o
   7   1  37      205.49      347.60    104.37 o
 -10   2  37       80.91       86.36     72.18 o
  -9   2  37        5.28      -65.14     70.34 o
  -8   2  37       30.21      -52.13     59.88 o
  -7   2  37        2.25      -50.81     60.23 o
  -6   2  37      311.81      259.66     77.66 o
  -5   2  37       13.66      -44.27     76.69 o
  -4   2  37        3.32        8.69     62.41 o
  -3   2  37       31.90      -54.06     54.06 o
  -2   2  37      288.59      109.99     83.04 o
  -1   2  37        8.13      -20.53     41.79 o
   0   2  37       45.57      119.21     53.21 o
   1   2  37      784.59      748.59     90.47 o
   2   2  37       82.81       99.69     52.98 o
   3   2  37      343.74      412.88     73.20 o
   4   2  37       27.46       85.31     67.16 o
   5   2  37       82.12       74.42     69.88 o
   6   2  37       81.11       -9.08     68.98 o
   7   2  37      795.21      962.02    138.86 o
  -9   3  37       70.55      180.97     83.51 o
  -8   3  37      274.21      457.19     97.54 o
  -7   3  37      173.01      155.01     77.09 o
  -6   3  37        6.82      -55.97     55.97 o
  -5   3  37        0.28        6.18     58.15 o
  -4   3  37      259.90      478.71     91.21 o
  -3   3  37       61.68       33.16     38.45 o
  -2   3  37      258.20      247.49    124.34 o
  -1   3  37        0.26       47.13     49.20 o
   0   3  37      319.10      381.08     70.31 o
   1   3  37        9.30        6.60     45.82 o
   2   3  37      244.70      224.00     69.88 o
   3   3  37       12.97       -8.46     42.82 o
   4   3  37       21.36       50.69     49.36 o
   5   3  37        9.06        6.35     60.81 o
   6   3  37       89.78      112.54     70.79 o
  -8   4  37        3.80       95.03     81.68 o
  -7   4  37       34.98      -14.44     78.49 o
  -6   4  37      123.02       95.28     47.42 o
  -5   4  37       69.38       58.27     45.09 o
  -4   4  37      262.21      260.20     51.18 o
  -3   4  37        0.16       13.82     93.03 o
  -2   4  37       44.71        6.05     43.02 o
  -1   4  37        0.78       35.40     48.10 o
   0   4  37      398.96      252.29     56.49 o
   1   4  37      284.22      260.76     58.84 o
   2   4  37       68.50       30.38     43.99 o
   3   4  37       39.37       45.88     44.75 o
   4   4  37       63.05       87.29     73.06 o
   5   4  37       81.23       67.33     50.24 o
  -6   5  37       28.62        1.68     70.19 o
  -5   5  37      165.55      -44.47    101.65 o
  -4   5  37       38.45      -80.77     95.29 o
  -3   5  37     1193.19     1055.50    191.50 o
  -2   5  37     1138.58     1222.49    205.11 o
  -1   5  37        0.00       30.86     98.02 o
   0   5  37        5.51       35.40    101.65 o
   1   5  37      415.77      517.31    145.21 o
   2   5  37      330.59      442.89    142.49 o
   3   5  37      128.21       90.76    109.82 o
 -10   0  38       96.82       78.96    112.54 o
  -9   0  38      645.70      737.85    166.99 o
  -8   0  38     1133.95     1081.82    180.61 o
  -7   0  38      177.89       99.83    110.72 o
  -6   0  38        0.22       64.44     93.48 o
  -5   0  38      266.06      160.64    101.65 o
  -4   0  38      232.02      305.85    109.82 o
  -3   0  38      784.52     1005.58    161.55 o
  -2   0  38       33.21      -77.14     77.14 o
  -1   0  38      143.19       54.45     89.85 o
   0   0  38        3.57      -50.82     78.05 o
   1   0  38      117.84       67.16     63.53 o
   2   0  38      664.13      775.06    118.89 o
   3   0  38       13.40       28.13     67.16 o
   4   0  38        3.75      -48.10     56.27 o
   5   0  38     1498.31     1508.38    176.98 o
   6   0  38      241.41      161.55     87.13 o
   7   0  38      608.30      512.78    115.26 o
 -10   1  38       43.19       64.59    113.90 o
  -9   1  38        0.12      -19.11     65.50 o
  -8   1  38        3.57      -18.97     67.37 o
  -7   1  38       34.80       14.24     68.61 o
  -6   1  38       32.52       29.57     88.94 o
  -5   1  38      161.16      220.64     74.95 o
  -4   1  38     1124.02     1172.34    124.42 o
  -3   1  38       94.69      -32.45     59.18 o
  -2   1  38       38.17      -51.50     57.22 o
  -1   1  38       32.23       26.88     60.80 o
   0   1  38       21.78       25.59     46.82 o
   1   1  38      273.61      202.21     61.26 o
   2   1  38       46.18        0.00     56.27 o
   3   1  38       50.32      -53.55     53.55 o
   4   1  38       17.36      -17.24     55.36 o
   5   1  38      118.26       76.24     69.88 o
   6   1  38       39.39       -9.08     68.98 o
  -9   2  38       24.88      -29.98     67.24 o
  -8   2  38      276.63      399.37    123.43 o
  -7   2  38       19.17       18.57    107.55 o
  -6   2  38        4.67       -2.87    112.99 o
  -5   2  38        2.49       32.62     65.59 o
  -4   2  38       19.18        5.23     62.57 o
  -3   2  38      100.12       83.88     78.50 o
  -2   2  38        2.16       35.50    165.18 o
  -1   2  38       10.09       52.85     50.02 o
   0   2  38       22.16      -13.58     45.49 o
   1   2  38        1.29       41.17     51.14 o
   2   2  38      364.24      414.31    157.01 o
   3   2  38      157.28      212.37     78.05 o
   4   2  38       24.43      114.35     68.07 o
   5   2  38        3.00      -44.47     59.90 o
   6   2  38       41.10       30.86     67.16 o
  -9   3  38      158.96      203.29    117.08 o
  -8   3  38       18.27      123.69     77.33 o
  -7   3  38      751.47      857.43    158.37 o
  -6   3  38        1.94       70.04     70.65 o
  -5   3  38      379.92      799.79    239.60 o
  -4   3  38      540.19      566.69     91.94 o
  -3   3  38      137.62      105.29     43.34 o
  -2   3  38       11.99       20.39     45.97 o
  -1   3  38        3.18      -37.78     44.13 o
   0   3  38     1820.38     1932.59    184.69 o
   1   3  38      416.92      522.81     77.81 o
   2   3  38       58.58      -14.57     61.71 o
   3   3  38      210.45      237.09     63.12 o
   4   3  38        9.87      -26.32     54.45 o
   5   3  38      457.15      433.82     97.11 o
  -7   4  38      101.06      131.60     47.46 o
  -6   4  38       46.45      -16.20     49.17 o
  -5   4  38      337.88      206.86     58.38 o
  -4   4  38      241.33      249.72     78.96 o
  -3   4  38        5.90       40.79     46.43 o
  -2   4  38       31.81       14.83     46.47 o
  -1   4  38       97.84       67.70     47.73 o
   0   4  38       16.08        3.97     88.49 o
   1   4  38       60.20      -24.88     41.23 o
   2   4  38       73.00      144.46     53.94 o
   3   4  38        4.49        0.47     51.28 o
   4   4  38        2.47       39.86     46.58 o
  -5   5  38        3.46      -57.18    111.63 o
  -4   5  38      717.00      874.89    183.33 o
  -3   5  38      109.90      220.54    133.41 o
  -2   5  38       26.21        0.91    106.19 o
  -1   5  38       71.74      -56.27     96.20 o
   0   5  38       60.92      235.06    129.78 o
   1   5  38       45.64      153.38    121.61 o
   2   5  38       20.05      -58.99     97.11 o
  -9   1  39      233.72      257.16     86.18 o
  -8   1  39       80.81      119.59     77.58 o
  -7   1  39        0.28      -64.50     68.98 o
  -6   1  39       14.65        7.68     68.49 o
  -5   1  39      103.46       44.85     66.66 o
  -4   1  39       37.37      -16.84     61.68 o
  -3   1  39        0.23       29.24     60.52 o
  -2   1  39      249.93      209.33     74.14 o
  -1   1  39      207.69      107.25     67.59 o
   0   1  39       56.36       80.78     53.36 o
   1   1  39       72.32       61.37     71.70 o
   2   1  39        6.30       13.61     58.99 o
   3   1  39      282.03      187.87     79.87 o
   4   1  39      165.45      117.08     77.14 o
   5   1  39       36.63       27.23     68.07 o
   6   1  39       16.20       14.52     70.79 o
  -9   2  39      994.26     1257.87    142.49 o
  -8   2  39        0.23       18.47     68.93 o
  -7   2  39       33.23       82.94     72.44 o
  -6   2  39      107.56       38.09     99.83 o
  -5   2  39      263.09      176.96    100.74 o
  -4   2  39       78.10       83.23     65.90 o
  -3   2  39       59.20       64.38     65.25 o
  -2   2  39        1.26      -37.24     37.24 o
  -1   2  39      127.67      101.80     90.30 o
   0   2  39      272.50      333.38     69.00 o
   1   2  39        6.40      -13.75     46.57 o
   2   2  39      125.29      119.27     57.20 o
   3   2  39      169.11       66.25     63.53 o
   4   2  39      423.69      509.14    105.28 o
   5   2  39      458.69      763.26    126.15 o
   6   2  39       80.11       82.59     78.05 o
  -8   3  39      239.23      242.58     85.01 o
  -7   3  39      113.81       33.60     68.84 o
  -6   3  39       13.76       32.19     71.26 o
  -5   3  39        3.65      -31.20     65.82 o
  -4   3  39       82.41       58.88     44.64 o
  -3   3  39       64.58      134.64     85.31 o
  -2   3  39      126.31       14.06     45.65 o
  -1   3  39       58.94       19.61     86.67 o
   0   3  39        0.28       34.47     59.90 o
   1   3  39        5.59      -61.26     61.26 o
   2   3  39      177.53      115.61    110.72 o
   3   3  39       15.87      -11.53     48.65 o
   4   3  39        1.25       71.70     61.71 o
   5   3  39        0.05       -4.54     63.53 o
  -7   4  39        1.65       73.05     57.65 o
  -6   4  39       22.13      -27.20     98.83 o
  -5   4  39      306.39      326.52    127.97 o
  -4   4  39        0.25       -7.21     46.37 o
  -3   4  39        0.22      -42.15     42.15 o
  -2   4  39       36.32        8.02    120.25 o
  -1   4  39      632.42      614.07     79.41 o
   0   4  39       37.59       31.90     49.02 o
   1   4  39       17.32       -1.73     47.28 o
   2   4  39      130.71       54.14     49.27 o
   3   4  39      528.84      446.03     71.68 o
  -4   5  39        2.81       -8.17    111.63 o
  -3   5  39       12.92        7.26    112.54 o
  -2   5  39       29.12      -92.57     92.57 o
  -1   5  39        0.05       53.55    108.91 o
   0   5  39        9.05      137.04    114.35 o
  -9   0  40       26.29       39.03    104.37 o
  -8   0  40       90.44      124.34    114.35 o
  -7   0  40      731.25      572.67    152.47 o
  -6   0  40      407.28      339.43    133.41 o
  -5   0  40       10.93      133.41    105.28 o
  -4   0  40      143.33       35.40    100.74 o
  -3   0  40       36.22      124.34    100.74 o
  -2   0  40      457.93      424.74    125.24 o
  -1   0  40      528.76      705.18    140.67 o
   0   0  40       58.85        4.54     88.03 o
   1   0  40      283.53      270.45     82.59 o
   2   0  40      518.67      322.19     89.85 o
   3   0  40     1332.42     1620.91    178.79 o
   4   0  40      301.70      312.20     98.02 o
   5   0  40       12.72      -65.34     65.34 o
   6   0  40        4.39       26.32     78.05 o
  -9   1  40        5.12      -64.66     64.66 o
  -8   1  40       15.51      -54.29     73.15 o
  -7   1  40      387.49      332.46     92.35 o
  -6   1  40      471.61      494.46     96.67 o
  -5   1  40        0.45      -43.18    110.27 o
  -4   1  40        8.64       21.21     64.98 o
  -3   1  40        1.11       40.80     96.66 o
  -2   1  40       50.43       21.32     62.91 o
  -1   1  40       74.16      118.89     99.83 o
   0   1  40        0.15      -36.85     45.61 o
   1   1  40      244.17      266.24     98.02 o
   2   1  40        2.26      -22.69     54.45 o
   3   1  40        0.37      -39.03     61.71 o
   4   1  40      154.77       73.51     78.05 o
   5   1  40        9.98      -12.71     69.88 o
  -8   2  40      111.09      221.74     85.25 o
  -7   2  40       81.49      -13.71     64.30 o
  -6   2  40      434.18      483.09     98.13 o
  -5   2  40        0.03      -28.79     92.12 o
  -4   2  40       81.08       64.32     67.70 o
  -3   2  40      397.32      369.44     83.98 o
  -2   2  40       21.18      -14.84     46.99 o
  -1   2  40      326.63      431.61     76.81 o
   0   2  40        1.04      -28.53     70.34 o
   1   2  40       95.55      180.76     62.44 o
   2   2  40       48.61       50.60     78.96 o
   3   2  40      109.60       92.57     75.33 o
   4   2  40       36.72       -0.91     62.62 o
   5   2  40       12.63       -2.72     66.25 o
  -7   3  40        1.11       -2.24     77.60 o
  -6   3  40       80.14      162.47     75.63 o
  -5   3  40      743.69      752.40    107.83 o
  -4   3  40       47.35      109.05     48.91 o
  -3   3  40     1061.79     1127.59    110.95 o
  -2   3  40       49.62       43.97     59.45 o
  -1   3  40      111.01       49.51     54.82 o
   0   3  40       91.15       75.49     54.39 o
   1   3  40       12.35       27.03     49.52 o
   2   3  40      337.53      224.36     81.23 o
   3   3  40       99.47       52.27     71.24 o
   4   3  40        5.26      -11.80     57.18 o
  -6   4  40      255.67      269.29     56.08 o
  -5   4  40        4.23        1.22     43.30 o
  -4   4  40       59.69       79.70     59.90 o
  -3   4  40        2.75       -5.86     47.82 o
  -2   4  40      474.13      500.20    142.49 o
  -1   4  40        4.77       22.78     72.61 o
   0   4  40        1.22      -14.47     67.61 o
   1   4  40      106.16      142.18     56.28 o
   2   4  40      209.93       82.87    114.35 o
   3   4  40        8.59       83.50     58.99 o
  -8   1  41      791.47      991.29    129.59 o
  -7   1  41     1010.45     1114.68    134.35 o
  -6   1  41       66.14       67.72     74.42 o
  -5   1  41       36.99        0.80     69.45 o
  -4   1  41       15.20      -11.88     66.24 o
  -3   1  41       12.99      -54.63     61.91 o
  -2   1  41      271.73      297.79     81.79 o
  -1   1  41       30.77      120.71    107.09 o
   0   1  41       30.82      -47.41     47.41 o
   1   1  41        2.77       19.06     60.81 o
   2   1  41       44.77       67.16     68.98 o
   3   1  41      165.47      193.31     82.59 o
   4   1  41      143.74       63.53     74.42 o
   5   1  41       47.17        2.72     67.16 o
  -8   2  41      313.45      405.89    102.53 o
  -7   2  41      518.99      476.64    271.82 o
  -6   2  41       21.90       -5.45     73.13 o
  -5   2  41       62.64       75.21     86.22 o
  -4   2  41      176.17      141.17     77.81 o
  -3   2  41       73.68        4.47    186.05 o
  -2   2  41      160.95      199.55     63.61 o
  -1   2  41        9.90       37.61     53.82 o
   0   2  41      224.42      232.05    112.54 o
   1   2  41      362.61      368.68    102.56 o
   2   2  41      181.90      241.41     88.94 o
   3   2  41        9.96      -47.19     58.08 o
   4   2  41        8.46       20.87     69.88 o
  -7   3  41       95.74      131.53     81.23 o
  -6   3  41        1.95       62.77    180.15 o
  -5   3  41      103.34       11.60     69.48 o
  -4   3  41      263.19      211.77     53.37 o
  -3   3  41       99.26      132.80     58.89 o
  -2   3  41       18.35       14.39     52.38 o
  -1   3  41        3.86       20.27     54.76 o
   0   3  41        2.23        0.37     51.80 o
   1   3  41       46.23      -26.02     52.33 o
   2   3  41       29.34       61.77     56.47 o
   3   3  41      150.21      150.66     69.88 o
  -5   4  41       76.63       87.73     52.34 o
  -4   4  41       78.99       74.11     79.87 o
  -3   4  41      166.97      199.16     63.87 o
  -2   4  41       16.16       31.40     82.13 o
  -1   4  41       97.48       64.58     71.24 o
   0   4  41       85.42      129.18     55.20 o
   1   4  41      282.99      110.01    192.86 o
   2   4  41      106.69      143.40     68.98 o
  -8   0  42      170.40      174.25    120.71 o
  -7   0  42      369.25      197.85    131.60 o
  -6   0  42      529.83      866.73    174.25 o
  -5   0  42      763.20      878.52    167.90 o
  -4   0  42       40.09      104.37    106.19 o
  -3   0  42       54.05      -14.52     95.29 o
  -2   0  42      458.31      531.83    137.04 o
  -1   0  42      170.20      181.51    104.37 o
   1   0  42       47.34      -43.56     61.71 o
   2   0  42       24.98       92.57     72.61 o
   3   0  42       70.54       46.29     80.77 o
   4   0  42       54.74       42.66     78.05 o
  -8   1  42      287.09      337.83     99.07 o
  -7   1  42      282.26      198.22    111.18 o
  -6   1  42      329.64      371.88     93.69 o
  -5   1  42      130.45      244.20     80.03 o
  -4   1  42      211.38      110.75     76.98 o
  -3   1  42       49.80      -12.12     67.06 o
  -2   1  42      110.56       78.07     72.32 o
  -1   1  42       97.14       84.40    104.37 o
   0   1  42      117.79      175.04     63.35 o
   1   1  42      208.89      183.33     80.77 o
   2   1  42       43.72        8.17     64.44 o
   3   1  42       25.97       73.51     72.61 o
   4   1  42        8.97       -2.72     72.61 o
  -7   2  42      153.29      335.17     94.85 o
  -6   2  42      179.84      174.56     81.34 o
  -5   2  42       17.59      -12.65     70.21 o
  -4   2  42       46.73       93.58     71.84 o
  -3   2  42       63.10       66.65     71.58 o
  -2   2  42        2.16       18.22     76.69 o
  -1   2  42      319.38      205.76     68.32 o
   0   2  42       85.51       87.64     91.21 o
   1   2  42       51.73      -16.20     55.21 o
   2   2  42       11.53      -13.61     63.53 o
   3   2  42       80.54       -2.72     69.88 o
   4   2  42      297.81      261.38     90.76 o
  -6   3  42       37.36       68.52     86.67 o
  -5   3  42        3.08       35.82    124.34 o
  -4   3  42      206.59      136.67     63.67 o
  -3   3  42      541.63      646.16     93.19 o
  -2   3  42       27.19       98.80    113.90 o
  -1   3  42       23.56      -25.78     82.59 o
   0   3  42      230.11      217.29     70.85 o
   1   3  42      257.10      250.26     69.63 o
   2   3  42        5.24       16.78     65.80 o
   3   3  42       74.25       82.59     71.70 o
  -4   4  42        0.36      -52.06    127.51 o
  -3   4  42      566.68      614.26    190.59 o
  -2   4  42       12.11      -21.10     60.81 o
  -1   4  42      216.99      407.09    160.19 o
   0   4  42        0.95      -11.53     48.54 o
  -7   1  43       55.01       40.61     77.00 o
  -6   1  43      179.39      269.46     90.48 o
  -5   1  43      720.64      841.55    117.75 o
  -4   1  43       50.80      191.86     81.28 o
  -3   1  43        8.62      -44.47     64.17 o
  -2   1  43       20.56       65.34    105.28 o
  -1   1  43      320.59      282.36     71.02 o
   0   1  43      300.24      320.24     75.66 o
   1   1  43       68.26        2.72     68.07 o
   2   1  43        0.01      -10.89     68.07 o
   3   1  43       97.02      -40.84     67.16 o
   4   1  43      230.04      215.09     91.66 o
  -7   2  43      417.00      627.13    148.84 o
  -6   2  43      497.54      584.40    105.53 o
  -5   2  43       11.63      -62.23     62.23 o
  -4   2  43        0.55      -49.74     69.55 o
  -3   2  43      132.21      136.13    122.52 o
  -2   2  43      515.95      566.41     90.77 o
  -1   2  43       23.69       73.41     59.58 o
   0   2  43       64.94       90.66     60.58 o
   1   2  43       10.66       -7.82     53.60 o
   2   2  43       76.01       95.29     74.42 o
   3   2  43       17.48       21.78     68.98 o
  -5   3  43       52.83       82.30     54.27 o
  -4   3  43       19.53       19.31     98.47 o
  -3   3  43       24.30       29.20     56.03 o
  -2   3  43        2.49       36.01     55.69 o
  -1   3  43        2.67      -22.19     54.72 o
   0   3  43      239.27      193.33     72.61 o
   1   3  43        4.43       17.32     57.42 o
   2   3  43        4.99      -26.32     65.34 o
  -7   0  44      514.79      600.81    154.29 o
  -6   0  44        6.31      -11.80    108.00 o
  -5   0  44       52.67       -1.82     98.92 o
  -4   0  44      239.96      420.20    138.86 o
  -3   0  44        2.47      -86.22     86.22 o
  -2   0  44       30.19      -36.30     99.83 o
   0   0  44        2.37      106.19     72.61 o
   1   0  44       20.72      -39.03     65.34 o
   2   0  44       43.31      101.65     77.14 o
   3   0  44      265.29      265.01    100.74 o
  -6   1  44      467.02      500.05    105.95 o
  -5   1  44       46.97       58.72     78.16 o
  -4   1  44      330.25      315.08     90.87 o
  -3   1  44      469.37      663.52    105.79 o
  -2   1  44      376.12      623.50    151.56 o
  -1   1  44       65.98      -31.70     51.14 o
   0   1  44       50.37       82.59     72.61 o
   1   1  44        9.25      -21.78     63.53 o
   2   1  44        0.51      -69.88     71.70 o
   3   1  44        2.07       35.40     70.79 o
  -6   2  44      151.95      219.27     98.92 o
  -5   2  44      100.07       60.46    140.22 o
  -4   2  44      177.02      237.52     88.59 o
  -3   2  44       34.44       67.90     63.35 o
  -2   2  44      162.58       59.22    107.55 o
  -1   2  44      266.45      214.79    172.44 o
   0   2  44       11.13      -29.66     56.95 o
   1   2  44       14.81       77.14     75.33 o
   2   2  44        8.83      121.61     78.05 o
  -4   3  44       38.99       33.57     61.13 o
  -3   3  44      143.79      146.69     70.04 o
  -2   3  44      993.27     1189.75    122.06 o
  -1   3  44        4.41       48.48     58.79 o
   0   3  44      338.89      382.72     84.42 o
  -6   1  45       40.13       79.87    109.82 o
  -5   1  45        0.92      -69.09     69.09 o
  -4   1  45      142.06      276.52     91.07 o
  -3   1  45     1431.33     1559.58    149.91 o
  -2   1  45      131.12      188.77    127.97 o
  -1   1  45        4.20      -50.56     54.82 o
   0   1  45      311.45      430.19    107.09 o
   1   1  45      410.29      459.23    108.00 o
   2   1  45       40.35       51.73     79.87 o
  -5   2  45      117.03      175.16    107.09 o
  -4   2  45       21.12       -7.70     74.63 o
  -3   2  45      172.91      110.09    227.35 o
  -2   2  45        9.44      -40.68    159.73 o
  -1   2  45        0.07       -0.61     52.76 o
   0   2  45      287.35      376.31    202.84 o
   1   2  45      214.63       53.55     73.51 o
  -5   0  46      191.90      481.92    152.47 o
  -4   0  46       56.20      125.24    122.52 o
  -3   0  46      109.39      120.71    120.71 o
  -2   0  46      113.23       45.38    117.08 o
   1   0  46       15.37      -21.78     72.61 o
  -4   1  46      244.22      139.43     87.13 o
  -3   1  46       76.62       58.99    123.43 o
  -2   1  46       13.97       30.86    121.61 o
  -1   1  46      127.61      137.04     65.37 o
   0   1  46       50.54      157.01     83.50 o
  -3   2  46       91.80       91.66     76.24 o
  -2   2  46      226.33      216.64     74.01 o
  -1   2  46       57.35       26.32     71.70 o
 
